# Supplementary material for: Model Validation for Survival Analysis by Smoothed Predictive Likelihood
Source: Stat Med. 2025 Jul 18;44(15-17):e70193. doi: 10.1002/sim.70193 (PMC12274099; doi:10.1002/sim.70193)
Supplement: Supplementary file 1 — Data S1. Supporting Information. [file SIM-44-0-s001.zip]

Archive with 30 entries (27 files):
- Figure 1/
- Figure 1/Analysis.R
- Figure 1/b1s1.R
- Figure 1/CoxModel.R
- Figure 1/CV_support.R
- Figure 1/Readme.txt
- Figure 1/Smoothing_g.cpp
- Figure 1/Verweij.cpp
- Figure 2/
- Figure 2/.Rhistory
- Figure 2/CV_additive.R
- Figure 2/CV_support.R
- Figure 2/graph.R
- Figure 2/oropha_lambdaS.R
- Figure 2/Readme.txt
- Figure 2/ridge_additive.R
- Figure 2/Smoothing_g.cpp
- Figure 2/Support_AalenR.R
- Figure 2/Support_Functions.R
- Figure 2/Support_Simulation.R
- Figure 2/Verweij.cpp
- Table 1/
- Table 1/.Rhistory
- Table 1/CoxModel.R
- Table 1/CV_support.R
- Table 1/FrailtyComp_replication.R
- Table 1/FrailtyModel.R
- Table 1/Readme.txt
- Table 1/Smoothing_g.cpp
- Table 1/Verweij.cpp
