# Supplementary material for: Model Validation for Survival Analysis by Smoothed Predictive Likelihood
Source: Stat Med. 2025 Jul 18;44(15-17):e70193. doi: 10.1002/sim.70193 (PMC12274099; doi:10.1002/sim.70193)
Supplement: Supplementary file 1 — Data S1. Supporting Information. [file SIM-44-0-s001.zip › Figure 1/Analysis.R]

pic1 = matrix(NA, ncol = 8, nrow = 12)
pic2 = matrix(NA, ncol = 8, nrow = 12)

# General results


scenarioname1 = "-2a.RData"
scenarioname2 = "-2b.RData"
scenarioname3 = "-2c.RData"
scenariomodel = 5
prefilename = "~/"


verweij_curve = rep(NA, 8)
smoothing_curve = rep(NA, 8)
bs_curve = rep(NA, 8)
ibs_curve = rep(NA, 8)


for (k in 1:8){
  
  l_verweij_pic = matrix(nrow = 1000, ncol = ncol(l_verweij))
  l_smoothing_pic = matrix(nrow = 1000, ncol = ncol(l_verweij))
  l_bs_pic = matrix(nrow = 1000, ncol = ncol(l_verweij))
  l_ibs_pic = matrix(nrow = 1000, ncol = ncol(l_verweij))
  
  filename = paste(prefilename, as.character(k),scenarioname1 ,sep="")
  load(filename)
 
  l_verweij_pic[1:350,] = l_verweij[1:350,]
  l_smoothing_pic[1:350,] = l_smoothing[1:350,]
  l_bs_pic[1:350,] = l_bs[1:350,]
  l_ibs_pic[1:350,] = l_ibs[1:350,]
  
  
  filename = paste(prefilename, as.character(k),scenarioname2 ,sep="")
  load(filename)
  
  l_verweij_pic[351:700,] = l_verweij[1:350,]
  l_smoothing_pic[351:700,] = l_smoothing[1:350,]
  l_bs_pic[351:700,] = l_bs[1:350,]
  l_ibs_pic[351:700,] = l_ibs[1:350,]
  
  filename = paste(prefilename, as.character(k),scenarioname3 ,sep="")
  load(filename)
  
  l_verweij_pic[701:1000,] = l_verweij[1:300,]
  l_smoothing_pic[701:1000,] = l_smoothing[1:300,]
  l_bs_pic[701:1000,] = l_bs[1:300,]
  l_ibs_pic[701:1000,] = l_ibs[1:300,]
  
  
  
  M = 1000
  
  maxl_verweij<-apply(l_verweij_pic,1,max)
  summary_verweij<-sapply(1:16,function(i)sum(maxl_verweij==l_verweij_pic[,i]))/M
  verweij_curve[k] = summary_verweij[scenariomodel]
  
  maxl_smoothing<-apply(l_smoothing_pic ,1,max)
  summary_smoothing<-sapply(1:16,function(i)sum(maxl_smoothing ==l_smoothing_pic[,i]))/M
  smoothing_curve[k] = summary_smoothing[scenariomodel]
  
  minl_bs<-apply(l_bs_pic ,1,min)
  summary_bs <-sapply(1:16,function(i)sum(minl_bs ==l_bs_pic[,i])/M)
  bs_curve[k] = summary_bs[scenariomodel]
  
  minl_ibs<-apply(l_ibs_pic ,1,min)
  summary_ibs<-sapply(1:16,function(i)sum(minl_ibs ==l_ibs_pic[,i])/M)
  ibs_curve[k] = summary_ibs[scenariomodel]
  
}


# =========================================================

sd_verweij_curve = rep(NA, 8)
sd_smoothing_curve = rep(NA, 8)
sd_bs_curve = rep(NA, 8)
sd_ibs_curve = rep(NA, 8)

for(k in 1:8){
  
  l_verweij_pic = matrix(nrow = 1000, ncol = ncol(l_verweij))
  l_smoothing_pic = matrix(nrow = 1000, ncol = ncol(l_verweij))
  l_bs_pic = matrix(nrow = 1000, ncol = ncol(l_verweij))
  l_ibs_pic = matrix(nrow = 1000, ncol = ncol(l_verweij))
  
  se_verweij_pic = matrix(nrow = 1000, ncol = ncol(se_verweij))
  se_smoothing_pic = matrix(nrow = 1000, ncol = ncol(se_verweij))
  se_bs_pic = matrix(nrow = 1000, ncol = ncol(se_verweij))
  se_ibs_pic = matrix(nrow = 1000, ncol = ncol(se_verweij))
  
  filename = paste(prefilename, as.character(k),scenarioname1 ,sep="")
  load(filename)
  
  l_verweij_pic[1:350,] = l_verweij[1:350,]
  l_smoothing_pic[1:350,] = l_smoothing[1:350,]
  l_bs_pic[1:350,] = l_bs[1:350,]
  l_ibs_pic[1:350,] = l_ibs[1:350,]
  
  se_verweij_pic[1:350,] = se_verweij[1:350,]
  se_smoothing_pic[1:350,] = se_smoothing[1:350,]
  se_bs_pic[1:350,] = se_bs[1:350,]
  se_ibs_pic[1:350,] = se_ibs[1:350,]
  
  
  filename = paste(prefilename, as.character(k),scenarioname2 ,sep="")
  load(filename)
  
  l_verweij_pic[351:700,] = l_verweij[1:350,]
  l_smoothing_pic[351:700,] = l_smoothing[1:350,]
  l_bs_pic[351:700,] = l_bs[1:350,]
  l_ibs_pic[351:700,] = l_ibs[1:350,]
  
  se_verweij_pic[351:700,] = se_verweij[1:350,]
  se_smoothing_pic[351:700,] = se_smoothing[1:350,]
  se_bs_pic[351:700,] = se_bs[1:350,]
  se_ibs_pic[351:700,] = se_ibs[1:350,]
  
  filename = paste(prefilename, as.character(k),scenarioname3 ,sep="")
  load(filename)
  
  l_verweij_pic[701:1000,] = l_verweij[1:300,]
  l_smoothing_pic[701:1000,] = l_smoothing[1:300,]
  l_bs_pic[701:1000,] = l_bs[1:300,]
  l_ibs_pic[701:1000,] = l_ibs[1:300,]
  
  se_verweij_pic[701:1000,] = se_verweij[1:300,]
  se_smoothing_pic[701:1000,] = se_smoothing[1:300,]
  se_bs_pic[701:1000,] = se_bs[1:300,]
  se_ibs_pic[701:1000,] = se_ibs[1:300,]
  
  
  
  M = 1000
  
  
  #====
  selected_models<-list()
  for (i in 1:M){
    

    
    
    maxl_verweij<-max(l_verweij_pic[i,])
    ind_max<-which(maxl_verweij ==l_verweij_pic[i,])  
    l_verweij_1se<-maxl_verweij-se_verweij_pic[i,ind_max]  
    
    # Find models that meet the criteria
    
    
    selected_models[[i]] <- which(l_verweij_pic[i,] >= l_verweij_1se & Complexity_models == min(Complexity_models[l_verweij_pic[i,] >= l_verweij_1se]))
    
    
    # If there are several models with the same complexity fulfilling the criterion,
    # select the one with the largest likelihood
    if (length(selected_models[[i]]) > 1) {
      max_likelihood_index <- which.max(l_verweij_pic[selected_models[[i]]])
      selected_models[[i]] <- selected_models[[i]][max_likelihood_index]
    }
    
    
  }
  
  sd_verweij_curve[k] = sum(unlist(selected_models)==scenariomodel)/M
  
  
  #====================
  
  
  
  selected_models<-list()
  for (i in 1:M){
    
    
    maxl_smoothing<-max(l_smoothing_pic[i,])
    ind_max<-which(maxl_smoothing ==l_smoothing_pic[i,])  
    l_smoothing_1se<-maxl_smoothing-se_smoothing_pic[i,ind_max]  
    
    # Find models that meet the criteria
    
    
    selected_models[[i]] <- which(l_smoothing_pic[i,] >= l_smoothing_1se & Complexity_models == min(Complexity_models[l_smoothing_pic[i,] >= l_smoothing_1se]))
    
    
    # If there are several models with the same complexity fulfilling the criterion,
    # select the one with the largest likelihood
    if (length(selected_models[[i]]) > 1) {
      max_likelihood_index <- which.max(l_smoothing_pic[selected_models[[i]]])
      selected_models[[i]] <- selected_models[[i]][max_likelihood_index]
    }
    
    
  }
  
  sd_smoothing_curve[k] = sum(unlist(selected_models)==scenariomodel)/M
  
  #==============
  
  
  selected_models<-list()
  for (i in 1:M){
    
    
    minl_bs<-min(l_bs_pic[i,])
    ind_min<-which(minl_bs ==l_bs_pic[i,])  
    l_bs_1se<-minl_bs+se_bs_pic[i,ind_min]
    
    
    # Find models that meet the criteria
    
    
    selected_models[[i]] <- which(l_bs_pic[i,] <= l_bs_1se & Complexity_models == min(Complexity_models[l_bs_pic[i,] <= l_bs_1se]))
    
    
    # If there are several models with the same complexity fulfilling the criterion,
    # select the one with the largest likelihood
    if (length(selected_models[[i]]) > 1) {
      min_bs_index <- which.min(l_bs_pic[selected_models[[i]]])
      selected_models[[i]] <- selected_models[[i]][min_bs_index]
    }
    
    
  }
  
  sd_bs_curve[k] = sum(unlist(selected_models)==scenariomodel)/M
  
  #============================
  
  
  selected_models<-list()
  for (i in 1:M){
    
    
    minl_ibs<-min(l_ibs_pic[i,])
    ind_min<-which(minl_ibs ==l_ibs_pic[i,])  
    l_ibs_1se<-minl_ibs+se_ibs_pic[i,ind_min]
    
    
    # Find models that meet the criteria
    
    
    selected_models[[i]] <- which(l_ibs_pic[i,] <= l_ibs_1se & Complexity_models == min(Complexity_models[l_ibs_pic[i,] <= l_ibs_1se]))
    
    
    # If there are several models with the same complexity fulfilling the criterion,
    # select the one with the largest likelihood
    if (length(selected_models[[i]]) > 1) {
      min_ibs_index <- which.min(l_ibs_pic[selected_models[[i]]])
      selected_models[[i]] <- selected_models[[i]][min_ibs_index]
    }
    
    
  }

  sd_ibs_curve[k] = sum(unlist(selected_models)==scenariomodel)/M

}


# ==================


s = 2
  
pic1[(s-1)*4 + 1, ] = verweij_curve
pic1[(s-1)*4 + 2, ] = smoothing_curve
pic1[(s-1)*4 + 3, ] = bs_curve
pic1[(s-1)*4 + 4, ] = ibs_curve


pic2[(s-1)*4 + 1, ] = sd_verweij_curve
pic2[(s-1)*4 + 2, ] = sd_smoothing_curve
pic2[(s-1)*4 + 3, ] = sd_bs_curve
pic2[(s-1)*4 + 4, ] = sd_ibs_curve


save(pic1,pic2, file = "Results1000.RData")


library(ggplot2)
load("Results1000.RData")

pic = matrix(NA,nrow = 8, ncol = 5)
pic[,1] =  c(0.1,0.2,0.3,0.4,0.5,0.6,0.7,0.8)
pic[,2] = pic1[1,]
pic[,3] = 1  #line
pic[,4] = 1  #facet x
pic[,5] = 1  #facet y

for( i in 2:12){
  pic_temp = matrix(NA,nrow = 8, ncol = 5)
  pic_temp[,1] =  c(0.1,0.2,0.3,0.4,0.5,0.6,0.7,0.8)
  pic_temp[,2] = pic1[i,]
  pic_temp[,3] = (i-1)%%4 +1
  pic_temp[,4] = (i-1) %/% 4 +1
  pic_temp[,5] = 1
  
  pic = rbind(pic,pic_temp)
  
}

for( i in 1:12){
  pic_temp = matrix(NA,nrow = 8, ncol = 5)
  pic_temp[,1] =  c(0.1,0.2,0.3,0.4,0.5,0.6,0.7,0.8)
  pic_temp[,2] = pic2[i,]
  pic_temp[,3] = (i-1)%%4 +1
  pic_temp[,4] = (i-1) %/% 4 +1
  pic_temp[,5] = 2
  
  pic = rbind(pic,pic_temp)
  
}


dfr_pic = as.data.frame(pic)
colnames(dfr_pic) = c("x","y","line_group", "gx", "gy")


dfr_pic$gx <- factor(dfr_pic$gx, levels = c("1", "2", "3"), 
                  labels = c("One-variable model", "Two-variable model", "Three-variable model")
)

dfr_pic$gy <- factor(dfr_pic$gy, levels = c("1", "2"), 
                     labels = c("Maximum predicted likelihood", "One-standard error rule"))


p = ggplot(dfr_pic, aes(x=x, y =y, colour = factor(line_group), group=line_group, linetype = factor(line_group))) + 
  geom_line(size=1, alpha = 0.35) 

p = p +  scale_color_manual(values=c("black", "black","darkgrey","darkgrey")) 

p = p +  scale_linetype_manual(values = c("dashed","solid", "solid","dashed"))

#p = p + labs(title = "Correct model selection probability for Verweij's method,  smoothing method,  \nBrier Score and integrated Brier Score")   + xlab("Magnitude of \beta") + ylab("Correct model selection probablity")
p = p + xlab("Magnitude of \beta") + ylab("Correct model selection probablity")


p = p +
  facet_grid(gx~ gy )

p


p = p + scale_colour_manual(name = "Methods",
                            labels = c("Verweij", "Smoothing", "BS", "IBS"),
                            values = c("black", "black", "darkgrey", "darkgrey")) +   
  scale_linetype_manual(name = "Methods",
                        labels = c("Verweij", "Smoothing", "BS", "IBS"),
                     values = c("dashed",  "solid", "solid", "dashed"))   +
  guides(linetype = guide_legend(keywidth = 5, keyheight = 1)) 

p = p +  theme(legend.key.width = unit(1, 'cm'))

p = p + theme_minimal()

p
