# Supplementary material for: Model Validation for Survival Analysis by Smoothed Predictive Likelihood
Source: Stat Med. 2025 Jul 18;44(15-17):e70193. doi: 10.1002/sim.70193 (PMC12274099; doi:10.1002/sim.70193)
Supplement: Supplementary file 1 — Data S1. Supporting Information. [file SIM-44-0-s001.zip › Figure 1/b1s1.R]

rm(list = ls())
set.seed(300)

#Simulation and comparison of estimators of likelihood of  Cox model
#Smoothing likelihood, verweij's likelihood, Brier score and integrated brier score


library("survival")
library("mvtnorm")
library("dynpred")
library("Rcpp")
library("penalized")

library("prodlim")

source("CoxModel.R")
source("CV_support.R")

sourceCpp("Smoothing_g.cpp")
sourceCpp("Verweij.cpp")


# Key parameters:

beta_loop = 1
cens_loop = 1
Sample_Size = 500
n_fold =10
M = 500  # replications

# nonparametric part of hazard function
beta0 = 0
h_shape = 4
method = "uniform"


# censorship:

tq = c(0.6,0.6,0.6,0.6)

# parametric part of hazard function
true_p = 1
noise_p = 3
total_p = true_p + noise_p


beta1.all = matrix(NA, nrow = 8, ncol = 1)
beta1.all[1,1] = 0.1
beta1.all[2,1] = 0.2
beta1.all[3,1] = 0.3
beta1.all[4,1] = 0.4
beta1.all[5,1] = 0.5
beta1.all[6,1] = 0.6
beta1.all[7,1] = 0.7
beta1.all[8,1] = 0.8


#Focus in last scenario: beta_loop=4
beta1 = beta1.all[beta_loop,]
list_loop = (beta_loop-1)*3 + cens_loop


# ===== Generate Data: Test

true_Covariates  <- rmvnorm(Sample_Size, mean=rep(0, true_p), sigma=diag(true_p))
noise_Covariates <- rmvnorm(Sample_Size, mean=rep(0, noise_p), sigma=diag(noise_p))
total_Covariates <- cbind(true_Covariates, noise_Covariates)

times = Generate_Times(beta0, beta1, true_Covariates, h_shape)
#hist(times, 100, main= "Histogram", xlab= "survival times")

tcens <- quantile(times,na.rm = T,probs = tq[cens_loop])

Data = cbind(as.data.frame(pmin(times, tcens)), as.numeric(times<= tcens), total_Covariates, 1:Sample_Size)
#Data = Data[order(times),]
names(Data) = c( "times", "status", paste("X",c(1:total_p),sep=""), "id")

median(times)
sd(times)
hist(times,100)
sum(Data$status == 0)/Sample_Size

# =============
# Generate all formulas

Size_models = 2^total_p-1

bw = 0
nn = 5


models = matrix(0, nrow = Size_models, ncol = total_p)
for(i in 1:total_p){
  for(j in 1:Size_models){
    if ((j-1) %% 2^{total_p -i+1}< 2^{total_p- i}) models[j,i]=1
    else models[j,i] = 0
  }
}

formula_models = list()

for(i in 1 :Size_models){
  temp_formula = "Surv(time = times, event = status)~"
  start = 1;
  for (j in 1:total_p){
    if(1 == models[i,j]){
      if(1 == start){
        temp_formula = paste(temp_formula, paste("X",j, sep = ""))
        start = 0
      }
      else{
        temp_formula = paste(temp_formula, paste("X",j, sep = ""), sep = " + ")
      }
    }
  }
  formula_models[[i]] = as.formula(temp_formula)
}

Size_models = Size_models + 1

# ===========
# cross validation simulation


Complexity_models<-c(0,4,3,3,2,3,2,2,1,3,2,2,1,2,1,1)

l_verweij= matrix(NA, ncol = Size_models, nrow = M)
l_smoothing= matrix(NA, ncol = Size_models, nrow = M)
l_bs = matrix(NA, ncol = Size_models, nrow = M)
l_ibs = matrix(NA, ncol = Size_models, nrow = M)


se_verweij= matrix(NA, ncol = Size_models, nrow = M)
se_smoothing= matrix(NA, ncol = Size_models, nrow = M)
se_bs = matrix(NA, ncol = Size_models, nrow = M)
se_ibs = matrix(NA, ncol = Size_models, nrow = M)


l_verweij_detail = vector(mode = "list", 16)
l_smoothing_detail = vector(mode = "list", 16)
l_bs_detail = vector(mode = "list", 16)
l_ibs_detail = vector(mode = "list", 16)
data_detail = list()


beta1 = beta1.all[beta_loop,]
list_loop = (beta_loop-1)*3 + cens_loop
tcens_detail= rep(0, M)

pb <- txtProgressBar(min = 0, max = M*Size_models, style = 3)


for(traj in 1:M){
  
  print(traj)
  
  true_Covariates  <- rmvnorm(Sample_Size, mean=rep(0, true_p), sigma=diag(true_p))
  noise_Covariates <- rmvnorm(Sample_Size, mean=rep(0, noise_p), sigma=diag(noise_p))
  total_Covariates <- cbind(true_Covariates, noise_Covariates)
  
  times = Generate_Times(beta0, beta1, true_Covariates, h_shape)
  tcens <- quantile(times,na.rm = T,probs = tq[cens_loop])
  
  Data = cbind(as.data.frame(pmin(times, tcens)), as.numeric(times<= tcens), total_Covariates, 1:Sample_Size)
  #Data = Data[order(Data[,1]),] #K-fold splits need to be random, that is not the case with non-uniform censoring.
  names(Data) = c("times", "status", paste("X",c(1:total_p),sep=""), "id")
  

  data_detail[[traj]] = Data
  
  # Null model
  l_verweij_detail[[1]][[traj]] = CV_verweij_Null(Data = Data, n_fold = n_fold)
  l_smoothing_detail[[1]][[traj]] = CV_smoothing(Surv(time = times, event = status) ~ 1, Data,bw,nn, method, n_fold = n_fold)
  l_bs_detail[[1]][[traj]] = CV_bs(Surv(time = times, event = status) ~ 1, ipcw = FALSE,Data, n_fold)
  l_ibs_detail[[1]][[traj]] = CV_ibs(Surv(time = times, event = status) ~ 1, Data, ipcw = FALSE, n_fold)
  
  l_bs[traj, 1] = sum(l_bs_detail[[1]][[traj]])/n_fold
  l_ibs[traj, 1] = sum(l_ibs_detail[[1]][[traj]])/n_fold
  l_verweij[traj, 1] = sum(l_verweij_detail[[1]][[traj]])/n_fold
  l_smoothing[traj, 1] = sum(l_smoothing_detail[[1]][[traj]])/n_fold
  
  se_verweij[traj,1]<-sd(l_verweij_detail[[1]][[traj]])/sqrt(n_fold)
  se_smoothing[traj,1]<-sd(l_smoothing_detail[[1]][[traj]])/sqrt(n_fold)
  se_bs[traj,1]<-sd(l_bs_detail[[1]][[traj]])/sqrt(n_fold)
  se_ibs[traj,1]<-sd(l_ibs_detail[[1]][[traj]])/sqrt(n_fold)
  
  
  # =======

  
  
 
  ltry = list()
  for(loop_model in 1:(Size_models-1)){
  #foreach(loop_model = 1:(Size_models-1), .packages=c('mvtnorm','survival', 'dynpred', 'penalized')) %do% {
    
    setTxtProgressBar(pb, (traj-1)*Size_models + loop_model +1)
    
    l_verweij_detail[[loop_model+1]][[traj]] = CV_verweij(formula_models[[loop_model]], Data, n_fold = n_fold)
    l_smoothing_detail[[loop_model+1]][[traj]] = CV_smoothing(formula_models[[loop_model]], Data,bw,nn, method, n_fold = n_fold)
    
    l_bs_detail[[loop_model+1]][[traj]] = CV_bs(formula_models[[loop_model]], ipcw = FALSE, Data, n_fold = n_fold)
    l_ibs_detail[[loop_model+1]][[traj]] = CV_ibs(formula_models[[loop_model]], ipcw = FALSE, Data, n_fold = n_fold)
    
    se_verweij[traj,loop_model+1]<-sd(l_verweij_detail[[loop_model+1]][[traj]])/sqrt(n_fold)
    se_smoothing[traj,loop_model+1]<-sd(l_smoothing_detail[[loop_model+1]][[traj]])/sqrt(n_fold)
    se_bs[traj,loop_model+1]<-sd(l_bs_detail[[loop_model+1]][[traj]])/sqrt(n_fold)
    se_ibs[traj,loop_model+1]<-sd(l_ibs_detail[[loop_model+1]][[traj]])/sqrt(n_fold)
    
    
    
    
    l_bs[traj,loop_model+1] = sum ( l_bs_detail[[loop_model+1]][[traj]])/n_fold
    l_ibs[traj,loop_model+1] = sum( l_ibs_detail[[loop_model+1]][[traj]])/n_fold
    l_verweij[traj,loop_model+1] = sum ( l_verweij_detail[[loop_model+1]][[traj]])/n_fold
    l_smoothing[traj,loop_model+1] = sum ( l_smoothing_detail[[loop_model+1]][[traj]])/n_fold
    
  }
  
  if(traj > 350){
    save.image("ModelSelection_S1-1c.RData")
  }
  
}


close(pb)


save.image("ModelSelection_S1-1c.RData")
