# Supplementary material for: Model Validation for Survival Analysis by Smoothed Predictive Likelihood
Source: Stat Med. 2025 Jul 18;44(15-17):e70193. doi: 10.1002/sim.70193 (PMC12274099; doi:10.1002/sim.70193)
Supplement: Supplementary file 1 — Data S1. Supporting Information. [file SIM-44-0-s001.zip › Figure 1/CoxModel.R]

# shape functions, describing the the nonparametric part of cox model.

Coxh01 <- function(t){
  if(t<0) return(0)
  
  if(t<10){
    return(0.5+0.5*t)
  }else{
    return(5.5)}
  
}


Coxh02 <- function(t){
  if(t<0) return (0)
  
  if(t<10){
    return(5.5 - 0.5*t)
  }else{
    return(0.5)}
  
}


Coxh03 <- function(t){
  if(t<0) return (0)  
  
  if(t<5){ return(0.5 +t)}
  else if(t < 10 ) {return (5.5 -t +5)}
  else {return (0.5)}
  
}


Coxh04 <- function(t){
  if (t<0) return (0)
  else return (1)
}

#integration of shape function over time:

CoxCh01 <- function(t){
  if(t<0) return(0)
  
  if(t<10){
    return(0.5*t+0.25*t*t)
  }else{
    return(30 + (t-10)*5.5)}
  
}

CoxCh02 <- function(t){
  if(t<0) return(0)
  
  if(t<10){
    return(5.5*t-0.25*t*t)
  }else{
    return(30 + (t-10)*0.5)}
  
}


CoxCh03 <- function(t){
  if(t<0) return (0)  
  
  if(t<5){ return(0.5*t*t + 0.5*t)}
  else if(t < 10 ) { 
    t = t-5
    return (5.5*t - 0.5*t*t)+15}
  else {return (30 + (t-10)*0.5)}
  
}

CoxCh04 <- function(t){
  return(t)
}

# Inverse of the integration function of shape function

invCoxH01 <- function(H){
  if(H<0) return(0)
  
  if(H<30){
    return(-1 + sqrt(4*H + 1))
  }else{
    return((H-30)/5.5+10)}
  
}


invCoxH02 <- function(H){
  if(H<0) return(0)
  
  if(H<30){
    return(11-  sqrt(-4*H + 121))
  }else{
    return((H-30)/0.5+10)}
  
}

invCoxH03 <- function(H){
  if(H<0) return(0)
  
  if(H<15){
    return((sqrt(8*H + 1)-1)/2)
  }else if(H< 30){
    return((11-  sqrt(-8*H + 241))/2 + 5)
  }else{
    return((H-30)/0.5+10)}
}

invCoxH04 <- function(H){
  return (H)
}

# Covariates generation

Generate_Covariates <- function(p, Sample_size){
  # p = the number of variables
  
  Covariates = matrix(0,nrow = Sample_Size, ncol = p)

  for (i in 1:p){
    Covariates[,i] = runif(n = Sample_Size,min = 0, max = 1)
  }
  return(Covariates)
  
}

# Survival times generation

Generate_Times <-function(beta0, beta1, Covariates, h0){
  Sample_Size = nrow(Covariates)

  
  times = rep(0, Sample_Size)
  for (i in (1:Sample_Size)){
    power = -1*log(runif(1, min=0, max = 1)) * exp(-1*beta0)* exp(-1*sum(beta1*Covariates[i,])) 
    if(h0 ==1){
      times[i] = invCoxH01(power)
    }
    if(h0 ==2){
      times[i] = invCoxH02(power)
    }
    if(h0 ==3){
      times[i] = invCoxH03(power)
    }
    if(h0 ==4){
      times[i] = invCoxH04(power)
    }
    
  }
  return(times)
  
}

# calculate  the  ture likelihood

Calc_likelihoodt <- function(beta0, beta1, newCovariate, time, h0){
  if (1 == h0){
    newh = Coxh01(time)*exp(sum(beta1*newCovariate))*exp(beta0) # hazard
    newH = CoxCh01(time)*exp(sum(beta1*newCovariate))*exp(beta0) # cumulative hazard
    l= log(newh) - newH
  }
  if (2 == h0){
    newh = Coxh02(time)*exp(sum(beta1*newCovariate))*exp(beta0)
    newH = CoxCh02(time)*exp(sum(beta1*newCovariate))*exp(beta0)
    l= log(newh) - newH
  }
  if (3 == h0){
    newh = Coxh03(time)*exp(sum(beta1*newCovariate))*exp(beta0)
    newH = CoxCh03(time)*exp(sum(beta1*newCovariate))*exp(beta0)
    l= log(newh) - newH
  }
  if (4 == h0){
    newh = Coxh04(time)*exp(sum(beta1*newCovariate))*exp(beta0)
    newH = CoxCh04(time)*exp(sum(beta1*newCovariate))*exp(beta0)
    l= log(newh) - newH
  }
  if(4 )
  
  
  return(l)
}

Calc_likelihood<- function(beta0,beta1, Data, h0){
  Size = nrow(Data)
  p = ncol(Data)-1
  l = rep(0,Size)
  for (i in 1: Size){
    l[i] = Calc_likelihoodt(beta0, beta1, Data[i,2:(p+1)], Data[i,1], h0)
  }
  return(l)
}


# Calculate the true non-parametric curve

Calc_truenonp <- function(times, beta0, h0){
  
  Size = length(times)
  y = rep(0,Size)
  for (i in 1:Size){
    if (1 == h0){
      y[i] = CoxCh01(times[i])*exp(beta0)
    }
    if (2 == h0){
      y[i] = CoxCh02(times[i])*exp(beta0)
    }
    if (3 == h0){
      y[i] = CoxCh03(times[i])*exp(beta0)     
    }
    if (4 == h0){
      y[i] = CoxCh04(times[i])*exp(beta0)     
    }
    
  }
  return(y)
}


# Calculate the profile estimation of non-parametric curve

Calc_stepf <- function(beta1, Data){
  
  Size= nrow(Data)
  
  w = rep(0, Size)
  for (i in 1:Size){
    w[i] = exp(sum(beta1*Data[i,(2:(p+1))]))
  }
  jump = rep(0, Size)
  for (i in 1:Size){
    jump[i] = 1/sum(w[i:Size])
  }
  cumjump = rep(0,Size)
  for (i in 1:Size){
    cumjump[i] = sum(jump[1:i])
  }
  return(cumjump)
}


# Calculate profile likelihood (not adjested for censoring)

Calc_profilelikelihood <- function(beta1, Data){
  Size= nrow(Data)
  p = ncol(Data)-2
  
  w = rep(0, Size)
  for (i in 1:Size){
    w[i] = exp(sum(beta1*Data[i,(3:(p+2))]))
  }
  
  prol = rep(0,Size)
  for(i in 1:Size){
    cumjump = 0
    for(j in 1: i){
      cumjump = cumjump + 1/sum(w[j:Size])
    }
    prol[i] = Data[i,2]*(log(w[i]) - log(sum(w[i:Size])))- w[i]*cumjump
  }
  return(prol)
  
}

Calc_profilelikelihood2 <- function(beta1, Data){
  Size= nrow(Data)
  
  w = rep(0, Size)
  for (i in 1:Size){
    w[i] = exp(sum(beta1*Data[i,(2:(p+1))]))
  }
  
  deltat = rep(0,Size)
  
  for(i in 1:Size){
    if (1 == i) deltat = Data[1,1]
    else deltat[i] = Data[i,1]- Data[(i-1),1]
  }

  
  prol = rep(0,Size)
  for(i in 1:Size){
    cumjump = 0
    for(j in 1: i){
      cumjump = cumjump + 1/sum(w[j:Size])
    }
    prol[i] = log(w[i]) - log(sum(w[i:Size])*deltat[i])- w[i]*cumjump
  }
  return(prol)
  
}

# Verweij's method for profile likelihood

Calc_verweij <- function(beta, Data){
  
  Size= nrow(Data)
  
  w = rep(0, Size)
  for (i in 1:Size){
    w[i] = exp(sum(beta*Data[i,(2:(p+1))]))
  }
  
  prol = rep(0,Size)
  for( i in 1:Size){
    cumjump = 0
    for(j in 1:i){
      tempsum = sum(w[j:Size])
      cumjump = cumjump + log(tempsum- w[i]) -log(tempsum)
    }
    prol[i] = cumjump + log(w[i]) - log(sum(w[i:Size]))-1
  }

  return(prol)
  
}

Calc_verweijCV <- function(formu,Data){
  
  Size= nrow(Data)
  variables = attr(terms(formu),"term.labels")
  p = length(variables)
  verweij = rep(0,Size)
  w = rep(0, Size)
  event = as.numeric(coxph(formu, Data)$y[,2])
  
  for(loop_test in 1:Size){
    
    Data_train = Data[-loop_test,]
    coxmodel = coxph(formu, Data_train)
    coxbeta = coxmodel$coef
      
    
    for (i in 1:(Size)){
      w[i] = exp(sum(coxbeta*Data[i,variables]))
    }
    #print(w)
    
    cumjump = 0
    if(loop_test > 1){
      for(j in 1:(loop_test-1)){
        tempsum = sum(w[j:Size])
        cumjump = cumjump + event[j]*(log(tempsum- w[loop_test]) -log(tempsum))
      }
    }
 
    verweij[loop_test] = cumjump + event[loop_test]*(log(w[loop_test]) - log(sum(w[loop_test :Size])))-1
    
    
  }
  
  return(verweij)
}
