# Supplementary material for: Model Validation for Survival Analysis by Smoothed Predictive Likelihood
Source: Stat Med. 2025 Jul 18;44(15-17):e70193. doi: 10.1002/sim.70193 (PMC12274099; doi:10.1002/sim.70193)
Supplement: Supplementary file 1 — Data S1. Supporting Information. [file SIM-44-0-s001.zip › Figure 1/CV_support.R]

sourceCpp("Smoothing_g.cpp")
sourceCpp("Verweij.cpp")
library("prodlim")

CH0_cox <- function(sc){
# calculate cumulative base line hazard as a step function

  size_cox = length(sc$cumhaz)
  jumps_cox = rep(0, size_cox)
  
  jumps_cox[1] = sc$cumhaz[1]
  for(j in 2:(size_cox)){
    jumps_cox[j] = sc$cumhaz[j]- sc$cumhaz[j-1]
  }
  jumps_F_cox = cbind(sc$time,jumps_cox)
  jumps_F_cox = rbind(c(0,0), jumps_F_cox)
  
  return(jumps_F_cox)
 
}

#CV_smoothing(formula_models[[loop_model]], Data,bw,nn, method, fold = 1)

CV_smoothing <- function(formu, Data, bw, nn, method, n_fold = NA){
# calculating cross validation by smoothing the hazard
  
  # Settings
  #print("enter")
  variables = attr(terms(formu),"term.labels")
  p = length(variables)
  nullvariable = matrix(0,nrow = 1, ncol = p)
  colnames(nullvariable) <- variables
  nullvariable= as.data.frame(nullvariable)
  
  Sample_Size= nrow(Data)
  
  if(is.na(n_fold)){
    n_fold = Sample_Size
  }
    
  fold = ceiling(Sample_Size/n_fold)

  pl = rep(0,n_fold)
  
  event = as.numeric(coxph(formu, Data)$y[,2])
  
  if("uniform" == method){
    method_id = 1
  }
  
  if("triangle" == method){
    method_id = 2
  }
  
  if("epan" == method){
    method_id = 3
  }
  
  if("quartic" == method){
    method_id = 4
  }
  
  
  # cross-validation
  for(loop_test in 1:n_fold){
    
    #print(loop_test)
    
    if(loop_test == n_fold){
      test_index = ((loop_test-1)*fold +1):Sample_Size
      
    }else{
      test_index = ((loop_test-1)*fold +1):(loop_test*fold)
      #print(test_index)

    }
   
    Data_train <- Data[-test_index,]
    coxmodel = coxph(formu, Data_train, model = TRUE)
    
    coxbeta = coxmodel$coefficients
    #print(summary(coxmodel))
    sc = survfit(coxmodel, newdata = nullvariable, se.fit = FALSE)
    #print("finish sc")
    jumps_F_cox = CH0_cox(sc)
    
    for (k in test_index){
      
      tt = Data$times[k]
      
      Covariates =Data[k,variables]
      #newh = Smoothhazard(jumps_F, bw, nn, tt, method)*exp(sum(model.temp$coefficients*Covariate))
        
      if(tt< jumps_F_cox[1,1]){
        newH_cox = 1
      }else{
        index_tt = max(which((jumps_F_cox[,1] <= tt)))                                                    
        #newH_cox = sum(jumps[1:index_tt])**exp(sum(dfr$X[i]*coxbeta)) #following expression (2) I think it is incorrect
        newH_cox = sum(jumps_F_cox[1:index_tt,2])*exp(sum(Covariates*coxbeta)) #jumps_F_cox? 
      }                                                     
      
      if(Data$status[k] == 1){
        newh_cox = Smooth_g(jumps_F_cox, bw, nn, tt, method_id)*exp(sum(Covariates*coxbeta)) 
        pl[loop_test] = pl[loop_test] + log(newh_cox) -newH_cox
      }else{
        pl[loop_test] = pl[loop_test] - newH_cox 
      }

      
    }
    
 }
  
  return(pl)
}


CV_verweij <- function(formu,Data, n_fold = NA){
  

  Data = Data[order(Data$times),]
  variables = attr(terms(formu),"term.labels")
  p = length(variables)

  Sample_Size= nrow(Data)
  
  if(is.na(n_fold)){
    n_fold = Sample_Size
  }
  
  fold = ceiling(Sample_Size/n_fold)
  verweij = rep(0,n_fold)


  
  for(loop_test in 1:n_fold){
    
    #print(loop_test)
    
    if(loop_test == n_fold){
      test_index = ((loop_test-1)*fold +1):Sample_Size
      
    }else{
      test_index = ((loop_test-1)*fold +1):(loop_test*fold)
      #print(test_index)
      
    }
    
    Data_train <- Data[-test_index,]
    coxmodel = coxph(formu, Data_train, model = TRUE)
    coxbeta = coxmodel$coef
    
    test_indicator = (loop_test-1)*fold +1
    for(j in test_index){
      
      Input_Data_temp = data.matrix(cbind(Data[,c("times","status")], Data[,variables]))
      Input_Data = Input_Data_temp[-test_index,]
      Input_Data = rbind(Input_Data, Input_Data_temp[j,])
      Input_Data = Input_Data[order(Input_Data[,1]),]
      
      verweij[loop_test] =   verweij[loop_test] + verweij_Cpp(test_indicator, coxbeta, Input_Data)
      
    }

    
  }
  
  return(verweij)
}

CV_verweij_Null <- function(Data, n_fold = NA){
  
  
  Data = Data[order(Data$times),]
  
  Sample_Size= nrow(Data)
  
  if(is.na(n_fold)){
    n_fold = Sample_Size
  }
  
  fold = ceiling(Sample_Size/n_fold)
  verweij = rep(0,n_fold)
  
  
  
  for(loop_test in 1:n_fold){
    
    #print(loop_test)
    
    if(loop_test == n_fold){
      test_index = ((loop_test-1)*fold +1):Sample_Size
      
    }else{
      test_index = ((loop_test-1)*fold +1):(loop_test*fold)
      #print(test_index)
      
    }
    
    Data_train <- Data[-test_index,]

    coxbeta = 0
    
    test_indicator = (loop_test-1)*fold +1
    for(j in test_index){
      
      Input_Data_temp = data.matrix(cbind(Data[,c("times","status")], rep(1, Sample_Size)))
      Input_Data = Input_Data_temp[-test_index,]
      Input_Data = rbind(Input_Data, Input_Data_temp[j,])
      Input_Data = Input_Data[order(Input_Data[,1]),]
      
      verweij[loop_test] =   verweij[loop_test] + verweij_Cpp(test_indicator, coxbeta, Input_Data)
      
    }
    
    
  }
  
  return(verweij)
}

Calc_verweijCVCNull <- function(Data){
#obsolete, only for test  
  Size= nrow(Data)
  verweij = rep(0,Size)

  event = Data[,2]
  
  for(loop_test in 1:Size){
    
    Data_train = Data[-loop_test,]
    coxbeta = 0
    
    Input_Data = data.matrix(cbind(Data[,"times"], event, rep(1,Size)))
    
    verweij[loop_test]= verweij_Cpp(loop_test, coxbeta, Input_Data)
    
  }
  
  return(verweij)
}


CV_bs <- function(formu, Data, n_fold = NA, ipcw = TRUE, threshold = 2){
  
  # Setting
  #print("enter")
  variables = attr(terms(formu),"term.labels")
  p = length(variables)
  nullvariable = matrix(0, nrow = 1, ncol = p)
  colnames(nullvariable) <- variables
  nullvariable= as.data.frame(nullvariable)
  
  
  Sample_Size= nrow(Data)
  
  if(is.na(n_fold)){
    n_fold = Sample_Size
  }
  
  fold = ceiling(Sample_Size/n_fold)
  bsCV = rep(0,n_fold)


  mtime = median(Data$times)

  
  for(loop_test in 1:n_fold){
    
    ipcw_temp = ipcw
    
    if(loop_test == n_fold){
      test_index = ((loop_test-1)*fold +1):Sample_Size
      
    }else{
      test_index = ((loop_test-1)*fold +1):(loop_test*fold)
      #print(test_index)
      
    }
    
    Data_train <- Data[-test_index,]
    coxmodel = coxph(formu, Data_train, model = TRUE)
    
    coxbeta = coxmodel$coefficients
    #print(summary(coxmodel))

    times_train = Data_train$times
    range_tt = range(times_train)
    
    
    
    length_c = nrow(Data_train[Data_train$status == 0, ])
    
    if((length_c == 0)|(length_c<= threshold)){
      ipcw_temp = FALSE
      
    }else if(ipcw_temp){
      
      hatcdist <- prodlim(Surv(times, status) ~ 1, data = Data_train, reverse = TRUE)
      
    }
    
    length_pb = length(test_index)

 
    for(k in 1:length_pb){
      sc = survfit(coxmodel, Data[test_index[k],], se.fit = FALSE)
      t_index = Data$times[test_index[k]]
      
      if( t_index <= range_tt[1]){
        pb = 1
      }else{
        index_tt = max(which((sc$time <= t_index))) 
        pb = sc$surv[index_tt]
        
      }
      
      if(ipcw_temp){
        csurv <- predict(hatcdist, times = t_index, type = "surv")
        if(is.na(csurv))
        {csurv<- 1}else if(csurv == 0)
            {csurv<- Inf}

        
        csurv_btime <- predict(hatcdist, times = mtime, type = "surv")

        if(is.na(csurv_btime)) 
        {csurv_btime<- 1}else if(csurv_btime == 0) 
            {csurv_btime<- Inf}
        
        if((t_index<= mtime )&&( Data$status[test_index[k]]==1)){
          
          bsCV[loop_test] = bsCV[loop_test] + (0 - pb)^2/csurv
        }else if (t_index > mtime){
          bsCV[loop_test] = bsCV[loop_test] + (1 - pb)^2/csurv_btime
        }
        
      }else{
        
        csurv <- 1
        
        csurv_btime <- 1
        
        if((t_index<= mtime )&&( Data$status[test_index[k]]==1)){
          
          bsCV[loop_test] = bsCV[loop_test] + (0 - pb)^2/csurv
        }else if (t_index > mtime){
          bsCV[loop_test] = bsCV[loop_test] + (1 - pb)^2/csurv_btime
        }
        
      }

      
    }
   
    bsCV[loop_test] = bsCV[loop_test]/length_pb
  }
  
  return(bsCV)
}


CV_ibs <- function(formu, Data, n_fold = NA, ipcw = TRUE, threshold = 2, rightbound= NA, interval = NA){
  
  # Settings
  #print("enter")
  variables = attr(terms(formu),"term.labels")
  p = length(variables)
  nullvariable = matrix(0,nrow = 1, ncol = p)
  colnames(nullvariable) <- variables
  nullvariable= as.data.frame(nullvariable)
  
  Sample_Size= nrow(Data)
  
  if(is.na(n_fold)){
    n_fold = Sample_Size
  }
  
  fold = ceiling(Sample_Size/n_fold)
  ibsCV = rep(0,n_fold)
  
  for(loop_test in 1:n_fold){
    
    ipcw_temp = ipcw
    
    if(loop_test == n_fold){
      test_index = ((loop_test-1)*fold +1):Sample_Size
      
    }else{
      test_index = ((loop_test-1)*fold +1):(loop_test*fold)
      #print(test_index)
      
    }
    
    Data_train <- Data[-test_index,]
    coxmodel = coxph(formu, Data_train, model = TRUE)
    
    coxbeta = coxmodel$coefficients
    #print(summary(coxmodel))
    
    times_train = Data_train$times
    range_tt = range(times_train)
    
    
    
    length_c = nrow(Data_train[Data_train$status == 0, ])
    
    if((length_c == 0)|(length_c<= threshold)){
      ipcw_temp = FALSE
      
    }else if (ipcw_temp){

      hatcdist <- prodlim(Surv(times, status) ~ 1, data = Data_train, reverse = TRUE)
      
    }
    

    if(is.na(rightbound)){
      rightbound = range_tt[2]
    }
    if(is.na(interval)){
      interval = rightbound /100
      tpoints = seq(from = 0, by = interval, length = 106)
      integralrange = 105*interval
    }else{
      tpoints = seq(from = 0, by = interval, length = ceiling(rightbound/interval)+1)
      integralrange = (ceiling(rightbound/interval)+1)*interval
    }
    
    
    length_pb = length(test_index)
    pb = rep(0, length_pb)
    csurv = rep(0, length_pb)
    
    for(k in 1:length_pb){
      sc = survfit(coxmodel, Data[test_index[k],], se.fit = FALSE)
      t_index = Data$times[test_index[k]]
      
      if( t_index <= range_tt[1]){
        pb[k] = 1
      }else{
        index_tt = max(which((sc$time <= t_index))) 
        pb[k] = sc$surv[index_tt]
        
      }
      
      if(ipcw_temp){
        csurv[k] <- predict(hatcdist, times = t_index, type = "surv")

        if(is.na(csurv[k]))
        {csurv[k] <- 1}else if(csurv[k] == 0)
            {csurv[k] <- Inf}

      }
      
    }
    
    ibs.temp = rep(0,length(tpoints))
    indicator = 0
    for (btime in tpoints){
      indicator = indicator +1
      
      if(ipcw_temp){
        csurv_btime <- predict(hatcdist, times = btime, type = "surv")
        if(is.na(csurv_btime)) 
        {csurv_btime<- 1}else if(csurv_btime == 0) 
        {csurv_btime<- Inf}
        for(k in 1:length_pb){
          
          if((Data$times[test_index[k]]<= btime )&&( Data$status[test_index[k]]==1)){
            ibs.temp[indicator] = ibs.temp[indicator] + (0 - pb[k])^2/csurv[k]
          }else if (Data$times[test_index[k]] > btime){
            ibs.temp[indicator] = ibs.temp[indicator] + (1 - pb[k])^2/csurv_btime
          }
          
        }
        
      }else{
        for(k in 1:length_pb){
          
          if((Data$times[test_index[k]]<= btime )&&( Data$status[test_index[k]]==1)){
            ibs.temp[indicator] = ibs.temp[indicator] + (0 - pb[k])^2
          }else if (Data$times[test_index[k]] > btime){
            ibs.temp[indicator] = ibs.temp[indicator] + (1 - pb[k])^2
          }
          
        }
      }

      
    }
    
    if(length(tpoints)>2){
      ibsCV[loop_test] = sum(ibs.temp[2:(length(tpoints)-1)]) + 1/2*(ibs.temp[1] + ibs.temp[length(tpoints)])
    }else{
      ibsCV[loop_test] = 1/2*(ibs.temp[1] + ibs.temp[length(tpoints)])
    }
    ibsCV[loop_test] = ibsCV[loop_test]*interval/integralrange

    }
  
  return(ibsCV)
}
