# Supplementary material for: Model Validation for Survival Analysis by Smoothed Predictive Likelihood
Source: Stat Med. 2025 Jul 18;44(15-17):e70193. doi: 10.1002/sim.70193 (PMC12274099; doi:10.1002/sim.70193)
Supplement: Supplementary file 1 — Data S1. Supporting Information. [file SIM-44-0-s001.zip › Figure 1/Readme.txt]

Preparing files (including all the functions that will be used):

CoxModel.R
CV_support.R
Smoothing_g.cpp
Verweij.cpp

Simulation for scenarios:
b1s1.R  
(for beta= 0.1, you can change the parameters for other betas, such as beta = c(0.1,0.1) or beta = 0.2, etc. 
It will save all the results to a RData file.)

Analysis and draw the figure:
Analysis.R
(This file will read all the RData file and combine all the results together to draw the figure)
