# Supplementary material for: Model Validation for Survival Analysis by Smoothed Predictive Likelihood
Source: Stat Med. 2025 Jul 18;44(15-17):e70193. doi: 10.1002/sim.70193 (PMC12274099; doi:10.1002/sim.70193)
Supplement: Supplementary file 1 — Data S1. Supporting Information. [file SIM-44-0-s001.zip › Figure 1/Smoothing_g.cpp]

// [[Rcpp::depends(RcppArmadillo)]]


#include <RcppArmadillo.h>
using namespace Rcpp;

// This is a simple example of exporting a C++ function to R. You can
// source this function into an R session using the Rcpp::sourceCpp 
// function (or via the Source button on the editor toolbar). Learn
// more about Rcpp at:
//
//   http://www.rcpp.org/
//   http://adv-r.had.co.nz/Rcpp.html
//   http://gallery.rcpp.org/
//


double KernelFC(double t, int method_id){
  if(method_id ==1){
    if((t >= -1)&&(t<= 1)) return 0.5; 
    else return 0;
  }
  
  if(method_id ==2){
    if((t >= -1) && (t <= 1)) {
      if (t <0) t = -t;
      return(1- t);
    }
    else return 0;
  }
  
  if(method_id == 3){
    if((t >= -1) && (t <= 1)) return((1- t*t)*3/4);
    else return 0;
  }
  
  if(method_id == 4){
    if((t >= -1) && (t <= 1)) return(pow((1- t*t),2)*15/16);
    else return(0);
  }
  return 0;
}

double SmoothhazardbwC(arma::mat Jumps_F, double bw, int nn , double t, int method_id){
  double h;
  int i;
  if(t<= 0) return 0;
  
  //Rcout<< "bw: " <<bw <<std::endl;
  int JSize = Jumps_F.n_rows;
  //Rcout<< JSize<<std::endl;
  //Rcout<<Jumps_F<<std::endl;
  
  //left
  double leftside = t- bw/2;
  //Rcout<<"leftside: " << leftside<<std::endl;
  int index_left;
  if( leftside >= Jumps_F(JSize-1,0)){
    return 0;
  }else{
    i = 0;
    while(leftside > Jumps_F(i,0)){
      i ++;
    }
    index_left = i;
    //Rcout<<" left " << index_left;
  }
  //right
  
  double rightside = t+bw/2;
  //Rcout<<"rightside: " <<rightside <<std::endl;
  int index_right;
  if(rightside <= Jumps_F(0,0) ){
    return 0;
  }else{
    i = JSize-1;
    while(rightside <  Jumps_F(i,0)){
      i--;
    }
    index_right = i;
    //Rcout<<" right "<< index_right << std::endl;
  }
  
  //calculate
  h = 0;
  //Rcout<<"t: " << t <<std::endl;
  //Rcout<<Jumps_F<<std::endl;
  for (i =index_left; i<= index_right; i++){
    //Rcout<< "h: " << h <<std::endl;
    h = h + KernelFC((t - Jumps_F(i,0))/bw, method_id)*Jumps_F(i,1);
  }
  h = h/bw;
  
  //Rcout << " h: " <<h <<std::endl;
  
  return h;
}

double SmoothhazardnnC(arma::mat Jumps_F, double bw, int nn , double t, int method_id){
  double h;
  int i;
  if(t< 0) return 0;
  
  bool Flag;
  int  move;
  int n_jump;
  
  //Rcout<< "nn: " <<nn <<std::endl;
  

  int JSize = Jumps_F.n_rows;

  
  if(t>= Jumps_F(JSize-1,0)){
    
    arma::mat newrow(1,2);
    newrow(0,0) = t;
    newrow(0,1) = 0;
    Jumps_F = join_cols(Jumps_F, newrow);
    JSize= JSize + 1;
  }
  
  //Rcout<<"JSize: "<< JSize<<std::endl;
  //Rcout<<"Jumps_F"<< Jumps_F<<std::endl;
  
  //left
  
  int index_leftnearest;
  int index_left;
  if(t==0){
    index_leftnearest = 0;
    index_left = 0;
  }else{
    i = 0;
    while((i< JSize)){
      if(Jumps_F(i,0) < t){
        i++;
      }else{
        break;
        }

    }
    index_leftnearest = i-1;
    //Rcout << "index_leftnearest: " << index_leftnearest <<std::endl;
    
    Flag = TRUE;
    move = 0;
    n_jump = 0;
    
    while(Flag){
      index_left = index_leftnearest - move;
      
      if(index_left <= 0){
        index_left = 0;
        Flag = FALSE;
        break;
      }
      
      if(Jumps_F(index_left,1) >0){
        n_jump = n_jump +1;
      }
      if(n_jump >= nn){
        Flag = FALSE;
      }
      
      move = move +1;
    }
    
    
  }
  //Rcout << "index_leftnearest: " << index_leftnearest <<std::endl;
  //Rcout << "index_left: " << index_left <<std::endl;
  
  
  
  //right
  
  int index_rightnearest;
  int index_right;
  if(t>= Jumps_F(JSize-1,0)){
    index_rightnearest = JSize-1;
    index_right = JSize-1;
  }else{
    i = JSize-1;
    while((Jumps_F(i,0) > t)&&(i>0)){
      i--;
    }
    index_rightnearest = i+1;
    
    Flag = TRUE;
    move = 0;
    n_jump = 0;
    
    while(Flag){
      index_right = index_rightnearest + move;
      
      if(index_right >= JSize-1){
        index_right = JSize-1;
        Flag = FALSE;
        break;
      }
      
      if(Jumps_F(index_right,1) >0){
        n_jump = n_jump +1;
      }
      if(n_jump >= nn){
        Flag = FALSE;
      }
      
      move = move +1;
    }
    
    
  }
  //Rcout << "index_rightnearest: " << index_rightnearest <<std::endl;
  //Rcout << "index_right: " << index_right <<std::endl;
  
  //calculate
  double bw_left = t - Jumps_F(index_left,0); 
  double bw_right =  Jumps_F(index_right,0) -t;     
  bw = bw_left+bw_right;
  
  //Rcout<<"bw_left: "<<bw_left <<std::endl;
  //Rcout<<"bw_right: "<<bw_right <<std::endl;
  //Rcout<<"bw: "<<bw <<std::endl;
  
  h = 0;
  //Rcout<<"t: " << t <<std::endl;
  //Rcout<<Jumps_F<<std::endl;
  for (i =index_left; i<= index_right; i++){
    //Rcout<< "h: " << h <<std::endl;
    h = h + KernelFC((t - Jumps_F(i,0))/bw, method_id)*Jumps_F(i,1);
  }
  h = h/bw;
  
  //Rcout << " h: " <<h <<std::endl;
  return h;
}


// [[Rcpp::export]]

double Smooth_g( NumericMatrix Jumps_F, double bw, int nn , double t, int method_id){
  


  //Rcout<<"bw: " << bw <<std::endl;
  
  arma::mat jumps_F(Jumps_F.begin(), Jumps_F.nrow(), Jumps_F.ncol(), false);

  //Rcout<<jumps_F;
  
  double newh;
  
    
  if(bw >0){
      newh = SmoothhazardbwC(jumps_F, bw, nn, t, method_id);
  }else{
      newh = SmoothhazardnnC(jumps_F, bw, nn, t, method_id);
  }
  
  return newh;
  
  
}

// You can include R code blocks in C++ files processed with sourceCpp
// (useful for testing and development). The R code will be automatically 
// run after the compilation.
//
