# Supplementary material for: Model Validation for Survival Analysis by Smoothed Predictive Likelihood
Source: Stat Med. 2025 Jul 18;44(15-17):e70193. doi: 10.1002/sim.70193 (PMC12274099; doi:10.1002/sim.70193)
Supplement: Supplementary file 1 — Data S1. Supporting Information. [file SIM-44-0-s001.zip › Figure 1/Verweij.cpp]

// [[Rcpp::depends(RcppArmadillo)]]


#include <RcppArmadillo.h>
using namespace Rcpp;

// This is a simple example of exporting a C++ function to R. You can
// source this function into an R session using the Rcpp::sourceCpp 
// function (or via the Source button on the editor toolbar). Learn
// more about Rcpp at:
//
//   http://www.rcpp.org/
//   http://adv-r.had.co.nz/Rcpp.html
//   http://gallery.rcpp.org/
//

// [[Rcpp::export]]
double verweij_Cpp(int loop_test, NumericVector cox_beta, NumericMatrix InputData){
  
  int i,j;
  double sum;
  
  arma::mat X(InputData.begin(), InputData.nrow(), InputData.ncol(), false);
  
  int p = X.n_cols-2;
  int size = X.n_rows;
  
  //Rcout << p << size <<std::endl;
  
  arma::colvec beta(cox_beta.begin(), p);
  arma::colvec w(size);
  
  arma::colvec event(size);
  event = X.col(1);
  
  //Rcout << event <<std::endl;
  
  //Rcout<<X<< std::endl;
  //Rcout<<beta << std::endl;
  
  for(i =0; i< size; i++){
    //Rcout<<i << std::endl;
    //Rcout<< X(i,1)<< std::endl;
    sum = 0;
    for(j =0; j< p ; j++){
      //Rcout<<beta(j)<<" "<<X(i,j+1)<<std::endl;
      sum = sum + beta(j)*X(i,j+2);
    }
    //Rcout<<sum <<std::endl;
    
    w(i) = exp(sum);
    //Rcout<<w(i) << std::endl;
  }
  
  arma::colvec sum_w(size);
  for(i =0 ; i< loop_test; i++){
    sum = 0;
    for(j = i; j< size; j++){
      sum = sum + w(j);
    }
    sum_w(i) =sum;
    //Rcout<<sum_w(i) <<std::endl;
  }
  
  double verweij = 0;
  for(i = 0; i < (loop_test-1); i++){
    verweij = verweij + event(i)*(log(sum_w(i)- w(loop_test-1)) -log(sum_w(i)));
  }
  
  
  verweij= verweij + event(loop_test-1)*(log(w(loop_test-1)) - log(sum_w(loop_test-1)))-1;
  
  return(verweij);
  
}
