# Supplementary material for: Model Validation for Survival Analysis by Smoothed Predictive Likelihood
Source: Stat Med. 2025 Jul 18;44(15-17):e70193. doi: 10.1002/sim.70193 (PMC12274099; doi:10.1002/sim.70193)
Supplement: Supplementary file 1 — Data S1. Supporting Information. [file SIM-44-0-s001.zip › Figure 2/CV_additive.R]

setwd("C:/Codes/ah_CrossValidation/AdditiveModel")
rm(list = ls())
set.seed(200)

# Additive hazards model
# smoothing hazard
# cross-validation


library("survival")
library("timereg")


# Import methods

source("Support_Simulation.R")
source("Support_Functions.R")
source("Support_AalenR.R")
source("ridge_additive.R")

source("CV_support.R")
Rcpp::sourceCpp("Smoothing_g.cpp")
Rcpp::sourceCpp("Verweij.cpp") # No use, because of the integrity of  CV_support.R 

# Random seed fixed


# ====== Global variables

Sample_Size = 100
p = 2
crate = 0.265
#if you chang p, please revise definitions of c, Survival_Time, and aalen's method by package by hand
#TrueBeta = c(0.05, 0.02, 0.04,0.06,0.08)
TrueBeta = c(0.05, 0.02, 0.08)
# Number of samples for each group
n_fold = 10
bw = 0
nn = 10
method_id = 1


formula_input = Surv(time, event)~ F1 + F2 

Covariates = Generate_Covariates(p)
Survival_Time = Generate_SurvTime(Covariates)

# Add right censoring, uniformly on (2.5, 7.5)
#tcens <- runif(Sample_Size, 2.5, 7.5)
tcens <- rexp(Sample_Size, rate=crate)
SData = data.frame(time = pmin(Survival_Time, tcens), Covariates, event = as.numeric(Survival_Time<=tcens))
names(SData)= c("time", "intercept", "F1", "F2", "event")

sum(SData$event ==1)/Sample_Size

Cbeta_aalen =  aalen(formula_input, data = SData)$cum


fold = ceiling(Sample_Size/n_fold)
hazard = rep(0,Sample_Size)


for(loop_test in 1:n_fold){

  
  if(loop_test == n_fold){
    test_index = ((loop_test-1)*fold +1):Sample_Size
    
  }else{
    test_index = ((loop_test-1)*fold +1):(loop_test*fold)
    #print(test_index)
    
  }
  
  Data_train <- SData[-test_index,]
  
  beta_train =  aalenR(formula_input, data = Data_train)
  Cbeta_train = Calc_Cbeta(beta_train)
  
  for(i_test in test_index){
    
    tt = SData[i_test,1]
    covariate = SData[i_test,2:(p+2)]
    Cbeta_F = matrix(NA, nrow= nrow(Cbeta_train), ncol = 2)
    Cbeta_F[,1] = Cbeta_train[,1]
    for( i in 1:nrow(Cbeta_F)){  Cbeta_F[i,2] = sum(Cbeta_train[i, 2:(p+2)]*covariate)}
    hazard[i_test] = Smooth_g(Cbeta_F, bw, nn, tt, method_id)
    
  }
  
}

lambda = 10
hazard_ridge = rep(0,Sample_Size)


for(loop_test in 1:n_fold){
  
  
  if(loop_test == n_fold){
    test_index = ((loop_test-1)*fold +1):Sample_Size
    
  }else{
    test_index = ((loop_test-1)*fold +1):(loop_test*fold)
    #print(test_index)
    
  }
  
  Data_train <- SData[-test_index,]
  
  Cbeta_train =  aalen_ridge(formula_input, data = Data_train, lambda)$cumbeta
  
  
  for(i_test in test_index){
    
    tt = SData[i_test,1]
    covariate = SData[i_test,2:(p+2)]
    Cbeta_F = matrix(NA, nrow= nrow(Cbeta_train), ncol = 2)
    Cbeta_F[,1] = Cbeta_train[,1]
    for( i in 1:nrow(Cbeta_F)){  Cbeta_F[i,2] = sum(Cbeta_train[i, 2:(p+2)]*covariate)}
    hazard_ridge[i_test] = Smooth_g(Cbeta_F, bw, nn, tt, method_id)
    
  }
  
}
