# Supplementary material for: Model Validation for Survival Analysis by Smoothed Predictive Likelihood
Source: Stat Med. 2025 Jul 18;44(15-17):e70193. doi: 10.1002/sim.70193 (PMC12274099; doi:10.1002/sim.70193)
Supplement: Supplementary file 1 — Data S1. Supporting Information. [file SIM-44-0-s001.zip › Figure 2/graph.R]

load("C:/Codes/ah_CrossValidation/AdditiveModel/searchlambda2.RData")
cv1 = data.frame(cv)
load("C:/Codes/ah_CrossValidation/AdditiveModel/searchlambda31.RData")
cv2 = data.frame(cv)

plot(lambdapower_sequence[1:30],cv1[1:30,1], type = "l", ylim = c(200,400), col = "red",
     xlab = "log lambda", ylab = "CV", main = "Cross-validation value with respect to log lambda")
lines(lambdapower_sequence[1:30],cv2[1:30,1],col = "blue", lty =2 )
abline(v = lambdapower_sequence[10], col="red", lwd=1, lty=1)
abline(v = lambdapower_sequence[13], col="blue", lwd=1, lty=2)
legend("topright", legend=c("Aalen Ridge", "Aalen Ridge Restricted"),
       col=c("red", "blue"), lty=1:2, cex=0.8)


setwd("C:/Codes/ah_CrossValidation/AdditiveModel")
rm(list = ls())


# Additive hazards model
# smoothing hazard
# cross-validation


library("survival")
library("timereg")
library("invGauss")
library("ggplot2")

# Import methods

source("Support_Simulation.R")
source("Support_Functions.R")
source("Support_AalenR.R")
source("ridge_additive.R")

source("CV_support.R")
Rcpp::sourceCpp("Smoothing_g.cpp")
Rcpp::sourceCpp("Verweij.cpp") # No use, because of the integrity of  CV_support.R 

set.seed(200)
# Random seed fixed


# ======================== 
# Data preparing
data(d.oropha.rec)

# generate counting process

SData = data.frame(time = d.oropha.rec$time, 
                   constant = 1,
                   sex = d.oropha.rec$sex, 
                   treatm = d.oropha.rec$treatm, 
                   grade = d.oropha.rec$grade, 
                   age = d.oropha.rec$age, 
                   cond = d.oropha.rec$cond, 
                   tstage = d.oropha.rec$tstage, 
                   nstage = d.oropha.rec$nstage,
                   event = d.oropha.rec$status)

# data adjustment
SData$sex = SData$sex - 1
SData$treatm = SData$treatm -1
SData$grade = SData$grade -1
SData$age = (SData$age -60)/10
SData$cond = SData$cond -1
SData$tstage = SData$tstage - 1

upperbound = data.frame(sex =1, treatm = 1, grade = 2, age = 4, cond = 3, tstage = 3, nstage = 3)

lowerbound = data.frame(sex =0, treatm = 0, grade = 0, age = -4.5, cond = 0, tstage = 0, nstage = 0)

bound = rbind(lowerbound,upperbound)

p = ncol(SData)-2-1
Sample_Size = nrow(SData)

subject = c(1, 1, 0, 1, 0.5, 1, 1, 1)

formula_input = Surv(time= time, event = event) ~ sex + treatm +grade + age +cond + tstage + nstage

sum(SData$event ==1)/Sample_Size

Cbeta_aalen =  aalen(formula_input, data = SData)$cum
Cbeta_aalen_sub = rep(nrow(Cbeta_aalen), 0)
for (i in 1: nrow(Cbeta_aalen)){
  Cbeta_aalen_sub[i] = sum(subject * Cbeta_aalen[i,2:9])
}

Aalen_gph = data.frame(X = Cbeta_aalen[,1], Y = Cbeta_aalen_sub, group = "Aalen's method")


n_fold = Sample_Size
bw = 0
nn = 10
method_id = 1
fold = ceiling(Sample_Size/n_fold)
hazard = rep(0,Sample_Size)
bias = 0

Cbeta_ridge =  aalen_ridge(formula_input, data = SData, lambda = 10^(0.9))$cumbeta
Cbeta_ridge_sub = rep(nrow(Cbeta_ridge), 0)
for (i in 1: nrow(Cbeta_ridge)){
  Cbeta_ridge_sub[i] = sum(subject * Cbeta_ridge[i,2:9])
}
Ridge_gph = data.frame(X = Cbeta_ridge[,1], Y = Cbeta_ridge_sub, group = "Ridge method")

gph = rbind(Aalen_gph,Ridge_gph)

par(mfrow=c(1,1))
par(mar=c(5, 6, 4, 2))


ggplot(gph, mapping = aes(x = X, y = Y, colour = group,linetype = group)) + geom_step() +
    ggtitle("Cumulative beta of Aalen's method and ridge method") +ylab("cumulative beta") +xlab("times") +
    theme_bw() + 
  scale_color_manual(values = c("red", "blue")) +
  scale_linetype_manual(values = c("solid", "longdash")) +
  scale_x_continuous(limits = c(0, 4.5)) +
  theme(legend.title = element_blank()) +
theme(legend.position = c(0.95, 0.05), legend.justification = c("right", "bottom"),
      axis.title.x = element_text(size = 16),  axis.title.y = element_text(size = 16),
      plot.title = element_text(size = 20, face = "bold"))
  
