# Supplementary material for: Model Validation for Survival Analysis by Smoothed Predictive Likelihood
Source: Stat Med. 2025 Jul 18;44(15-17):e70193. doi: 10.1002/sim.70193 (PMC12274099; doi:10.1002/sim.70193)
Supplement: Supplementary file 1 — Data S1. Supporting Information. [file SIM-44-0-s001.zip › Figure 2/oropha_lambdaS.R]

setwd("~/Phd_Lu_Codes/CrossValidation/AdditiveModel")
#setwd("C:/Codes/ah_CrossValidation/AdditiveModel")
rm(list = ls())


# Additive hazards model
# smoothing hazard
# cross-validation


library("survival")
library("timereg")
library("invGauss")


# Import methods

source("Support_Simulation.R")
source("Support_Functions.R")
source("Support_AalenR.R")
source("ridge_additive.R")

source("CV_support.R")
Rcpp::sourceCpp("Smoothing_g.cpp")
Rcpp::sourceCpp("Verweij.cpp") # No use, because of the integrity of  CV_support.R 

set.seed(200)
# Random seed fixed


# ======================== 
# Data preparing
data(d.oropha.rec)

# generate counting process

SData = data.frame(time = d.oropha.rec$time, 
                   constant = 1,
                   sex = d.oropha.rec$sex, 
                   treatm = d.oropha.rec$treatm, 
                   grade = d.oropha.rec$grade, 
                   age = d.oropha.rec$age, 
                   cond = d.oropha.rec$cond, 
                   tstage = d.oropha.rec$tstage, 
                   nstage = d.oropha.rec$nstage,
                   event = d.oropha.rec$status)

# data adjustment
SData$sex = SData$sex - 1
SData$treatm = SData$treatm -1
SData$grade = SData$grade -1
SData$age = (SData$age -60)/10
SData$cond = SData$cond -1
SData$tstage = SData$tstage - 1

upperbound = data.frame(sex =1, treatm = 1, grade = 2, age = 4, cond = 3, tstage = 3, nstage = 3)

lowerbound = data.frame(sex =0, treatm = 0, grade = 0, age = -4.5, cond = 0, tstage = 0, nstage = 0)

bound = rbind(lowerbound,upperbound)

Covariates.temp = SData[,3:(ncol(SData)-1)]
SData[,3:(ncol(SData)-1)] = Scale_data_pre(Covariates.temp, bound = bound )


p = ncol(SData)-2-1
Sample_Size = nrow(SData)


formula_input = Surv(time= time, event = event) ~ sex + treatm +grade + age +cond + tstage + nstage

sum(SData$event ==1)/Sample_Size

Cbeta_aalen =  aalen(formula_input, data = SData)$cum

n_fold = Sample_Size
bw = 0
nn = 10
method_id = 1
fold = ceiling(Sample_Size/n_fold)
hazard = rep(0,Sample_Size)
bias = 0


# ====================
# lambda -search

lambdapower_sequence = seq(from = 0, to = 6, by = 0.1)
lambdapower_sequence1 = seq(from = 0, to = 2, by = 0.1)
lambdapower_sequence2 = seq(from = 2, to = 6, by = 0.1)

ll = rep(0,Sample_Size)
hazard_ridge = rep(0,Sample_Size)
cv = rep(0, length(lambdapower_sequence))

nh = matrix(nrow = length(lambdapower_sequence1),ncol = n_fold, NA)

index = 0
for (lambdapower in lambdapower_sequence1){
  lambda = 10^lambdapower
  for(loop_test in 1:n_fold){
    
    
    if(loop_test == n_fold){
      test_index = ((loop_test-1)*fold +1):Sample_Size
      
    }else{
      test_index = ((loop_test-1)*fold +1):(loop_test*fold)
      #print(test_index)
      
    }
    
    Data_train <- SData[-test_index,]
    
    
    beta_train =  aalenR_ridge(formula_input, data = Data_train, lambda = lambda)$beta
   
    covariates = SData[-test_index, 1:(p+2)]
    covariates = covariates[order(covariates[,1]),]
  
    nh_temp = rep(0, nrow(covariates))
    
    for (i in 1:nrow(covariates)){
      nh_temp[i]= sum(beta_train[i+1,(2:9)] *covariates[i,2:(p+2)])
      
    }
    nh[index +1, test_index] = sum(nh_temp<0)
    
    Cbeta_train = Calc_Cbeta(beta_train)    
    
    for(i_test in test_index){
      
      tt = SData[i_test,1]
      covariate = SData[i_test,2:(p+2)]
      Cbeta_F = matrix(NA, nrow= nrow(Cbeta_train), ncol = 2)
      Cbeta_F[,1] = Cbeta_train[,1]
      for( i in 1:nrow(Cbeta_F)){  Cbeta_F[i,2] = sum(Cbeta_train[i, 2:(p+2)]*covariate)}
      hazard_ridge[i_test] = Smooth_g(Cbeta_F, bw, nn, tt, method_id)
      
      if(tt< Cbeta_F[1,1]){
        newH = 1
      }else{
        index_tt = max(which((Cbeta_F[,1] <= tt)))                                                    
        newH = Cbeta_F[index_tt,2] #jumps_F_cox? 
      } 
      
      ll[i_test] = log(hazard_ridge[i_test]) - newH
      
    }
    
  }
  index = index + 1
  cv[index] = sum(ll)
  
}


for (lambdapower in lambdapower_sequence2){
  lambda = 10^lambdapower
  for(loop_test in 1:n_fold){
    
    
    if(loop_test == n_fold){
      test_index = ((loop_test-1)*fold +1):Sample_Size
      
    }else{
      test_index = ((loop_test-1)*fold +1):(loop_test*fold)
      #print(test_index)
      
    }
    
    Data_train <- SData[-test_index,]
    
    #beta_train =  aalen_ridge(formula_input, data = Data_train, lambda)$beta
    Cbeta_train =  aalen_ridge(formula_input, data = Data_train, lambda)$cumbeta
    
    
    for(i_test in test_index){
      
      tt = SData[i_test,1]
      covariate = SData[i_test,2:(p+2)]
      Cbeta_F = matrix(NA, nrow= nrow(Cbeta_train), ncol = 2)
      Cbeta_F[,1] = Cbeta_train[,1]
      for( i in 1:nrow(Cbeta_F)){  Cbeta_F[i,2] = sum(Cbeta_train[i, 2:(p+2)]*covariate)}
      hazard_ridge[i_test] = Smooth_g(Cbeta_F, bw, nn, tt, method_id)
      
      if(tt< Cbeta_F[1,1]){
        newH = 1
      }else{
        index_tt = max(which((Cbeta_F[,1] <= tt)))                                                    
        newH = Cbeta_F[index_tt,2] #jumps_F_cox? 
      } 
      
      ll[i_test] = log(hazard_ridge[i_test]) - newH
      
    }
    
  }
  index = index + 1
  cv[index] = sum(ll)
  
}

save.image("searchlambda.RData")
