# Supplementary material for: Model Validation for Survival Analysis by Smoothed Predictive Likelihood
Source: Stat Med. 2025 Jul 18;44(15-17):e70193. doi: 10.1002/sim.70193 (PMC12274099; doi:10.1002/sim.70193)
Supplement: Supplementary file 1 — Data S1. Supporting Information. [file SIM-44-0-s001.zip › Figure 2/Readme.txt]

Preparing files (including all the functions that will be used):

CV_support.R
CV_additive.R
ridge_additive.R
Support_AalenR.R
Support_Functions.R
Support_Simulation.R
Smoothing_g.cpp
Verweij.cpp

Search for lambda for the ridge Aalen method:
oropha_lambdaS.R

Analysis and draw the figure:
graph.R
