# Supplementary material for: Model Validation for Survival Analysis by Smoothed Predictive Likelihood
Source: Stat Med. 2025 Jul 18;44(15-17):e70193. doi: 10.1002/sim.70193 (PMC12274099; doi:10.1002/sim.70193)
Supplement: Supplementary file 1 — Data S1. Supporting Information. [file SIM-44-0-s001.zip › Figure 2/ridge_additive.R]

library(Matrix)
library(survival)
library("quadprog")
source("Support_Functions.R")


aalen_ridge <- function(formula, data ,lambda){ 
  
  tempmodel = coxph(formula, data, x= TRUE)
  matrix_design = cbind("time" = as.numeric(tempmodel$y[,1]),
                        "intercept" = 1,
                        tempmodel$x,
                        "event" = as.numeric(tempmodel$y[,2]))
  #matrix_design = data.frame(matrix_design)
  InputData = matrix_design[order(matrix_design[,1],-matrix_design[,ncol(matrix_design)]),]
  
  p <- ncol(matrix_design)-2-1 
  
  # The InputData is of p +3 columns 
  # with the 1st column the time point
  # the following p+1 columns the covariates
  # the last column the censoring indication
  
  p = ncol(InputData)-1-1-1
  CP_nrow = nrow(InputData)
  CP_tail = Calc_Tail(InputData)
  # prepare matrix X
  
  X  = as.matrix(InputData[,(2:(p+2))])
  
  # prepare to restore beta
  
  
  beta = matrix(0, nrow = CP_nrow + 1, ncol = p+2)
  beta = as.data.frame(beta)
  colnames(beta)= colnames(InputData)[1:(p+2)]
  beta[1,] = 0
  beta[2:(CP_nrow+1),1] = InputData[,1]
  
  # prepare local variables
  
  beta_temp = matrix(NA,p+1,1)
  X_temp = matrix(NA,CP_nrow,p+1)

  
  # Use OLS formula to compute beta
  
  for (i in (1:CP_nrow)){
    if(InputData[i,p+1+1+1] == 1){
      Y_temp = matrix(0,CP_nrow,1)
      Y_temp[i] = 1
      X_temp = as.matrix(X)
      if (i>1){
        X_temp[1:(i-1),] = 0
      }
      if (i <= CP_tail){
        beta_temp = (solve(t(X_temp)%*%X_temp + lambda*diag(p+1)))%*%(t(X_temp)%*%Y_temp)
        for (j in (1:(p+1))){
          beta[i+1,j+1] = beta_temp[j]
        }
      }
    }
    
    if(InputData[i,p+1+1+1] == 0){
      for (j in (1:(p+1))){
        beta[i+1,j+1] = 0
      }
    }
    
  }
  
  Cbeta = Calc_Cbeta(beta)
  
  result= list(beta = beta, cumbeta = Cbeta)
  return(result)
}


aalenR_ridge <- function(formula, data ,lambda){ 
  
  tempmodel = coxph(formula, data, x= TRUE)
  matrix_design = cbind("time" = as.numeric(tempmodel$y[,1]),
                        "intercept" = 1,
                        tempmodel$x,
                        "event" = as.numeric(tempmodel$y[,2]))
  #matrix_design = data.frame(matrix_design)
  InputData = matrix_design[order(matrix_design[,1],-matrix_design[,ncol(matrix_design)]),]
  
  p <- ncol(matrix_design)-2-1 
  
  # The InputData is of p +3 columns 
  # with the 1st column the time point
  # the following p+1 columns the covariates
  # the last column the censoring indication
  
  p = ncol(InputData)-1-1-1
  CP_nrow = nrow(InputData)
  CP_tail = Calc_Tail(InputData)
  # prepare matrix X
  
  X  = as.matrix(InputData[,(2:(p+2))])
  
  # prepare to restore beta
  
  
  beta = matrix(0, nrow = CP_nrow + 1, ncol = p+2)
  beta = as.data.frame(beta)
  beta[1,] = 0
  beta[2:(CP_nrow+1),1] = InputData[,1]
  
  # prepare local variables
  
  # prepare local variables
  
  beta_temp = matrix(NA,p+1,1)
  X_temp = matrix(NA,CP_nrow,p+1)
  
  D_temp = matrix(NA, ncol = p+1, nrow = p +1)
  d_temp = rep(0,p+1)
  A = Calc_BinaryDomain(p)  
  b = rep(0,  2^p)
  
  
  # Use OLS formula to compute beta
  
  for (i in (1:CP_nrow)){
    if(InputData[i,p+1+1+1] == 1){
      Y_temp = matrix(0,CP_nrow,1)
      Y_temp[i] = 1
      X_temp = as.matrix(X)
      
      if (i>1){
        X_temp[1:(i-1),] = 0
      }
      
      if (i <= CP_tail){
        
        # matrix D
        for( s in 1:(p+1)){
          for(t in 1:(p+1)){
            D_temp[s,t] = 0
            for ( u in 1: CP_nrow){
              D_temp[s,t] = D_temp[s,t] + X_temp[u,s]*X_temp[u,t]
            }
            
          }
        }
        D_temp = D_temp + diag(x = lambda, nrow = p+1, ncol = p+1)
        
        D_temp = D_temp*2 
        
        
        #vector d
        for ( s in 1:{p+1}){
          d_temp[s] = -2*X[i,s]
          
        }
        d_temp = -d_temp
        
        beta_temp = solve.QP(D_temp*100,d_temp*100,Amat= t(A), bvec=b)
        beta[i+1,2:(p+2)] = beta_temp$solution
        
        
        
      }
    }
    
    if(InputData[i,p+1+1+1] == 0){
      for (j in (1:(p+1))){
        beta[i+1,j+1] = 0
      }
    }
    
  }
  
  Cbeta = Calc_Cbeta(beta)
  
  result= list(beta = beta, cumbeta = Cbeta)
  return(result)
}
