# Supplementary material for: Model Validation for Survival Analysis by Smoothed Predictive Likelihood
Source: Stat Med. 2025 Jul 18;44(15-17):e70193. doi: 10.1002/sim.70193 (PMC12274099; doi:10.1002/sim.70193)
Supplement: Supplementary file 1 — Data S1. Supporting Information. [file SIM-44-0-s001.zip › Figure 2/Support_AalenR.R]

# This file is the codes of R for the maximum likelihood method for additive hazard


library(Matrix)
library(survival)
library("quadprog")


#' Fit additive hazard model
#'
#' @param formula A formula, the dependent variable must be of type Surv.
#' @param data A data frame with covariates in the formula stored.
#' @param matrix_desgin A matrix describing the domain to find the maximum likelihood.
#' @param progbar A logical value, shows the progress bar if it is TRUE, hide the progress bar if FALSE, default value is FALSE.
#' @param method A string with values "aalen", "ml_opt" or "ml_enum". Default value is "optimal".
#' @param scale A logical value, scales the input data in the interval [0,1] if it is TRUE. Default value is TRUE.
#' @return A data frame of coefficients at each time point
#' @examples
#' ah(Surv~ X1 + X2, data)


aalenR <-function(formula = formula(data), data = sys.parent(),  matrix_domain = NULL, progbar = FALSE, scale = TRUE){
  
  if(0 == attr(terms(formula),"intercept")){
    print("The formula must include the intercept.")
    return(NULL)
  }
  
  

  
  # design matrix
  tempmodel = coxph(formula, data, x= TRUE)
  matrix_design = cbind("time" = as.numeric(tempmodel$y[,1]),
                        "intercept" = 1,
                        tempmodel$x,
                        "event" = as.numeric(tempmodel$y[,2]))
  #matrix_design = data.frame(matrix_design)
  matrix_design = matrix_design[order(matrix_design[,1],-matrix_design[,ncol(matrix_design)]),]
  
  p <- ncol(matrix_design)-2-1 
  
  
  

  result <- aalenR_base(matrix_design)

  
  return(result)
  
}

# This file is for the Aalen's method to find the coefficients of addtitive hazard

# We assume there are p covariates in the additive hazard model, so there are p+1 coefficients to determine( with the constant)

# The InputData is of p +3 columns 
# with the 1st column the time point
# the following p+1 columns the covariates
# the last column the censoring indication

Calc_BinaryDomain <- function(p){
  
  # Calculate the default matrix domain
  
  matrix_domain = matrix(0, ncol = p+1, nrow = 2^p)
  matrix_domain[,1] = 1
  
  row_indicator = 1
  #matrix_domain[row_indicator,2:(p+1)] = 0
  row_indicator = row_indicator + 1
  
  for (number_picked in 1:p){
    
    index_picked  = combn(p,number_picked)
    size_index_picked = ncol(index_picked)
    
    for(newrow in 1:size_index_picked){
      
      matrix_domain[row_indicator,(index_picked[,newrow]+1)] =1
      row_indicator = row_indicator + 1      
      
    }
  }
  
  return (matrix_domain)
  
}


# Find the tail of the InputData
# The aalen's method is invalid when the covariates matrix of certain time point is not of full rank
# This function aims to find the last time point at which the matrix is of full rank (the tail)

Calc_Tail <- function(InputData){
  
  CP_nrow = nrow(InputData)
  
  #Initialize
  ind = CP_nrow # ind points to the time point reversely
  flag = TRUE   
  
  #loop reversely to find the tail
  while(flag){
    ind = ind -1
    matrix_temp = as.matrix(InputData[(ind:CP_nrow),(2:(p+2))])
    if ((p+1) == rankMatrix(matrix_temp) ){ # the covariate matrix is of full rank
      flag = FALSE
    }
  }
  return(ind)
}


# Aalen OLS estimation, algorithm part

aalenR_base <- function(InputData){ 
  
  p = ncol(InputData)-1-1-1
  CP_nrow = nrow(InputData)
  CP_tail = Calc_Tail(InputData)
  # prepare matrix X
  
  X  = as.matrix(InputData[,(2:(p+2))])
  
  # prepare to restore beta
  
  
  beta = matrix(0, nrow = CP_nrow + 1, ncol = p+2)
  beta = as.data.frame(beta)
  beta[1,] = 0
  beta[2:(CP_nrow+1),1] = InputData[,1]
  
  # prepare local variables
  
  beta_temp = matrix(NA,p+1,1)
  X_temp = matrix(NA,CP_nrow,p+1)
  
  D_temp = matrix(NA, ncol = p+1, nrow = p +1)
  d_temp = rep(0,p+1)
  A = Calc_BinaryDomain(p)  
  b = rep(0,  2^p)
  
  # Use OLS formula to compute beta
  
  for (i in (1:CP_nrow)){
    if(InputData[i,p+1+1+1] == 1){
      Y_temp = matrix(0,CP_nrow,1)
      Y_temp[i] = 1
      X_temp = as.matrix(X)

      if (i>1){
        X_temp[1:(i-1),] = 0
      }
      
      if (i <= CP_tail){
        
        # matrix D
        for( s in 1:(p+1)){
          for(t in 1:(p+1)){
            D_temp[s,t] = 0
            for ( u in 1: CP_nrow){
              D_temp[s,t] = D_temp[s,t] + X_temp[u,s]*X_temp[u,t]
            }
            
          }
        }
      
        D_temp = D_temp*2 
        
        
        #vector d
        for ( s in 1:{p+1}){
          d_temp[s] = -2*X[i,s]

        }
        d_temp = -d_temp
        
        beta_temp = solve.QP(D_temp*100,d_temp*100,Amat= t(A), bvec=b)
        beta[i+1,2:(p+2)] = beta_temp$solution
        
        
        
      }
    }
    
    if(InputData[i,p+1+1+1] == 0){
      for (j in (1:(p+1))){
        beta[i+1,j+1] = 0
      }
    }
    
  }
  return(beta)
}


Scale_data_pre <- function(Covariates, scale = 0, bound = NULL){
 
  p = ncol(Covariates)
  C = rep(0,p) 
  E = rep(0,p)
  if(length(bound) == 0){
    for (i in 1:p){
      if(min(Covariates[,i]) == max(Covariates[,i])) {C[i] = 0}
      else{C[i] = min(Covariates[,i])}
      E[i] = max(Covariates[,i] - C[i])
    }
    
    C = C - scale
    E = E + scale
    
  }else{
    C = as.numeric(bound[1,])
    E = as.numeric(bound[2,] - bound[1,])
  } 


  
  for (i in 1:p){
    Covariates[,i] = (Covariates[,i] - C[i])/E[i]
  }
  
  return(Covariates)
  
}

Scale_data_after <- function(beta, Covariates, scale = 0, bound = NULL){
  
  p = ncol(Covariates)
  C = rep(0,p) 
  E = rep(0,p)
  
  if(length(bound) == 0){
    for (i in 1:p){
      if(min(Covariates[,i]) == max(Covariates[,i])) {C[i] = 0}
      else{C[i] = min(Covariates[,i])}
      E[i] = max(Covariates[,i] - C[i])
    }
    C = C - scale
    E = E + scale
    
  }else{
    C = as.numeric(bound[1,])
    E = as.numeric(bound[2,] - bound[1,])
  } 
  
  

  # calculate beta_0
  #print(C)
  #print(E)
  
  for (i in 1:p){
    beta[,2] = beta[,2]- beta[,i+2]*C[i]/E[i]
  }
  # calculate beta_1 to beta_p
  for (i in 1:p){
    beta[,i+2] = beta[,i+2]/E[i]
  }
  return(beta)
  
  
}
