# Supplementary material for: Model Validation for Survival Analysis by Smoothed Predictive Likelihood
Source: Stat Med. 2025 Jul 18;44(15-17):e70193. doi: 10.1002/sim.70193 (PMC12274099; doi:10.1002/sim.70193)
Supplement: Supplementary file 1 — Data S1. Supporting Information. [file SIM-44-0-s001.zip › Figure 2/Support_Functions.R]

# It is used to study additive hazard survival model
# 
# need global variables:
# Sample_Size: the total subjects with event happening
# p, the number of covariates (constant not included, hence p+1 coefficients to find at each time point)
# CP: counting process
# CP_tail: the valid tail of couting process (beta \neq 0 for Aalen method, i.e., XY(t) is of full rank)
# time_grid: vector of lengh (1+Sample_Size),starting time set to be 0
# initial_value = rep(0.00001, (p+1))
# lower_bound = rep(0.00001, (p+1))
# the matrix which defines the domain:   matrix_domain = Calc_Domain()
# the matrix of index of picked:   index_picked = combn(2^p, p)
# nosolution = matrix(NA, nrow = p+1, ncol  = 1)

# ====== Libraries
library(Matrix)


Generate_Covariates_binary <- function(p){
  # p = the number of variables
  # hence p+1 covariates
  
  Covariates = matrix(0,nrow = Sample_Size, ncol = (p+1))
  Covariates[,1] = 1
  for (i in 2:(p+1)){
    Covariates[,i] = rbinom(n = Sample_Size,size =1, prob = 0.5)
  }
  return(Covariates)
  
}

Generate_Covariates <- function(p){
  # p = the number of variables
  # hence p+1 covariates
  
  Covariates = matrix(0,nrow = Sample_Size, ncol = (p+1))
  Covariates[,1] = 1
  for (i in 2:(p+1)){
    Covariates[,i] = runif(n = Sample_Size,min = 0, max = 1)
  }
  return(Covariates)
  
}

# Find the valide tail CP_tail

Calc_Tail <- function(InputData){
  CP_nrow = nrow(InputData)
  ind = CP_nrow
  flag = TRUE
  while(flag){
    ind = ind -1
    matrix_temp = as.matrix(InputData[(ind:CP_nrow),(2:(p+2))])
    if ((p+1) == rankMatrix(matrix_temp) ){
      flag = FALSE
    }
  }
  return(ind)
}


# computing cumulative beta from beta

Calc_Cbeta <- function(beta){ # beta = data.frame(nrow = Sample_Size + 1,ncol = p +2), names(beta) = c("time","X_1","X_(p+1)")
  # prepare to restore cumulative beta
  
  CP_nrow = nrow(beta)-1
  p = ncol(beta)-1-1
  Cbeta = matrix(0, nrow = CP_nrow + 1, ncol = p+2)
  Cbeta = as.data.frame(Cbeta)
  names(Cbeta) = names(beta)
  Cbeta[1,] = 0
  Cbeta[,1] = beta[,1]
  
  # computing cumulative beta
  
  for (i in (1:CP_nrow)){
    for (j in (1:(p+1))){
      #Cbeta[i+1,j+1] = Cbeta[i,j+1] + (Cbeta[i+1,1]-Cbeta[i,1])*beta[i+1,j+1]
      Cbeta[i+1,j+1] = Cbeta[i,j+1] + beta[i+1,j+1]
    }
  }
  return(Cbeta)
}

# calculate maximum likelihood (w.r.t to the valid tail)

Calc_ML <- function(beta_opt){ # beta = as.data.frame(matrix(nrow = Sample_Size + 1,ncol =1+p+1)), the first column is time, others are coefficients
  
  # settings of the cumulative beta
  
  Cbeta_opt = Calc_Cbeta(beta_opt)
  
  #compute Mostly likelihood
  
  ML_opt = 0
  for (i in 1:CP_tail){
    logpart =0
    for (j in 1:(p+1)){
      logpart = logpart + beta_opt[i+1,j+1]*CP[i,j+1]  
    }
    ML_opt = ML_opt + log(logpart)
    for (j in 1:(p+1)){
      ML_opt = ML_opt - Cbeta_opt[i+1,j+1] * CP[i,j+1]
    }
  }
  return (ML_opt)
}

# Calculate the survival rate

Calc_SurvR <- function(subject,beta){ 
  
  # subject = p+1 - vector
  # beta = as.data.frame(matrix(nrow = Sample_Size + 1,ncol =1+p+1)), the first column is time, others are coefficients
  
  # settings of the cumulative beta
  
  Cbeta = Calc_Cbeta(beta)
  CP_nrow = nrow(beta)-1
  time_grid = beta[,1]
  #compute Mostly likelihood
  
  SurvR = matrix(0, nrow = CP_nrow + 1, 2)
  SurvR[1,] = 1
  SurvR[,1] = time_grid
  
  for (i in (1:CP_nrow)){
    SurvR[i+1,2] = exp(-sum(Cbeta[i+1,(2:(p+2))] * subject))
  }
  SurvR = as.data.frame(SurvR)
  names(SurvR) = c("time","SurvivalRate")
  
  return(SurvR) 
}

# ====== Calculate the density

Calc_density <- function(subject, beta){
  # subject = p+1 - vector
  # beta = as.data.frame(matrix(nrow = Sample_Size + 1,ncol =1+p+1)), the first column is time, others are coefficients
  
  # settings of the cumulative beta
  
  SurvR = Calc_SurvR(subject,beta)
  
  #compute Mostly likelihood
  
  densityf = matrix(0, nrow = CP_nrow + 1, 2)
  densityf[,1] = time_grid
  
  for (i in (1:(CP_nrow+1))){
    densityf[i,2] = SurvR[i,2]* sum(subject * beta[i,(2:(p+2))])
  }

  densityf = as.data.frame(densityf)
  names(densityf) = c("time","density")
  
  return(densityf) 
  
}

  
  

# ====== second method to calculate density  
  
Calc_density2 <- function(subject, beta){
  
  # subject = p+1 - vector
  # beta = as.data.frame(matrix(nrow = Sample_Size + 1,ncol =1+p+1)), the first column is time, others are coefficients
  
  # settings of the cumulative beta
  
  SurvR = Calc_SurvR(subject,beta)

  #compute Mostly likelihood

  densityf = matrix(0, nrow = CP_nrow + 1, 2)
  densityf[,1] = time_grid

  for (i in (1:(CP_nrow))){
    densityf[i,2] = -(SurvR[i+1,2]- SurvR[i,2])/(time_grid[i+1]-time_grid[i])
  }
  densityf[CP_nrow+1,2]= -(0-SurvR[CP_nrow + 1,2])/(End_Time- time_grid[CP_nrow+1])
  densityf = as.data.frame(densityf)
  names(densityf) = c("time","density")

  return(densityf) 
}


# ===== Mean Square divergence

Calc_MSDiverg <- function(subject, beta){
  
  # subject = p+1 - vector

  TrueSurv = Calc_trueSurvR(subject)  
  truedensity = Calc_truedensity(subject)
  testSurv = Calc_SurvR(subject, beta)

  
  MS = 0
  
  for (i in (1:(CP_tail))){
    MS = MS + truedensity[i,2]*(time_grid[i+1]-time_grid[i])*(TrueSurv[i,2,]-testSurv[i,2])^2
  }
  #KP = KP+ truedensity[CP_nrow+1,2]*(End_Time- time_grid[CP_nrow+1])*(log(truedensity[CP_nrow+1,2]/testdensity[CP_nrow+1,2]))

  return (MS)  
}

# change the data structure of beta
# from the strcuture used for optimization: 
# beta := float array[2*Sample_Size], beta[1:Sample_Size] is for beta_0, else for beta_1, ordered by time
# to the form used for calculate cumulative beta: 
# beta := matrix(nrow = Sample_Size + 1,ncol =3), names(Cbeta) = c("time","beta_0","beta_1)

Beta_Transfer <- function(beta){# beta := float array[2*Sample_Size], beta[1:Sample_Size] is for beta_0, else for beta_1, ordered by time
  
  time_length = Sample_Size
  
  
  # settings of the beta
  beta_opt = matrix(NA, nrow = time_length + 1, ncol = 1+p+1)
  beta_opt = as.data.frame(beta_opt)
  beta_opt[1,] = 0
  beta_opt[,1] = time_grid
  for (i in (1:(p+1))){
    beta_opt[(2:(time_length+1)),i+1] = beta[((i-1)*time_length)+1:(i*time_length)] 
  }
  
  
  return(beta_opt)
}

# Calculate the matrix which describes the domain

Calc_BinaryDomain <- function(p){
  
  matrix_domain = matrix(0, ncol = p+1, nrow = 2^p)
  matrix_domain[,1] = 1
  
  row_indicator = 1
  #matrix_domain[row_indicator,2:(p+1)] = 0
  row_indicator = row_indicator + 1
  
  for (number_picked in 1:p){
    
    index_picked  = combn(p,number_picked)
    size_index_picked = ncol(index_picked)
    
    for(newrow in 1:size_index_picked){
      
      matrix_domain[row_indicator,(index_picked[,newrow]+1)] =1
      row_indicator = row_indicator + 1      
      
    }
  }
  
  return (matrix_domain)
  
}


# ======
if(FALSE) {
Calc_Domain <- function(Covariates){
  # Covariates := covarates in data.frame
  # colnames gives the name of the covariates
  
  Covariates = as.matrix(Covariates)
  Covariates_ncol = ncol(Covariates)
  
  Covariates_revised = matrix(Covariates,nrow = nrow(Covariates),ncol = ncol(Covariates))
  for (loop_sample in (1:Sample_Size)){
    for (loop_revise in (1:Sample_Size)){
      if (all(Covariates_revised[loop_sample,] <= Covariates_revised[loop_revise,])){
        Covariates_revised[loop_revise,] = Covariates_revised[loop_sample,]
      }
    }
  }

  
  matrix_domain = matrix(Covariates_revised[1,], nrow = 1, ncol = Covariates_ncol)
  add_row =  matrix(0, nrow = 1, ncol = Covariates_ncol)
  

  for (loop_sample in (2:Sample_Size)){
    add_row = Covariates_revised[loop_sample,]
    
    Is_add_row_exist = FALSE
    
    for (loop_check in (1:nrow(matrix_domain))){
      if (all(matrix_domain[loop_check,] == add_row)){
        Is_add_row_exist = TRUE
      }
    }
    
    if(!Is_add_row_exist){
      matrix_domain = rbind(matrix_domain, add_row)
    }
    
  }
  return(matrix_domain)
  
}
}
