# Supplementary material for: Model Validation for Survival Analysis by Smoothed Predictive Likelihood
Source: Stat Med. 2025 Jul 18;44(15-17):e70193. doi: 10.1002/sim.70193 (PMC12274099; doi:10.1002/sim.70193)
Supplement: Supplementary file 1 — Data S1. Supporting Information. [file SIM-44-0-s001.zip › Figure 2/Support_Simulation.R]

# ===== True beta

TrueBeta = c(0.05, 0.02, 0.04,0.06,0.08)

# ===== 

Generate_SurvTime <- function(Covariates){
  #
  
  Survival_Time = rep(0,Sample_Size)
  U = runif(Sample_Size,min =0, max =1)
  
  
  for (i in 1:Sample_Size){
    Survival_Time[i] = sqrt((-2*log(U[i]))/ sum(TrueBeta * Covariates[i,]))
  }
  
  return(Survival_Time)
}

# =====

Calc_trueSurvR <- function(subject,beta){
  
  CP_nrow = nrow(beta)-1
  trueSurvR = matrix(0, nrow = CP_nrow + 1, 2)
  trueSurvR[,1] = beta[,1]
  
  for (i in (1:(CP_nrow+1))){
    trueSurvR[i,2] = exp(-1/2*sum(subject*TrueBeta)*time_grid[i]^2)
  }
  trueSurvR = as.data.frame(trueSurvR)
  names(trueSurvR) = c("time","SurvRate")
  
  return(trueSurvR)
  
}

# ====== Calculate the true density

Calc_truedensity <- function(subject){
  # subject = p+1 - vector
  # beta = as.data.frame(matrix(nrow = Sample_Size + 1,ncol =1+p+1)), the first column is time, others are coefficients
  
  # settings of the cumulative beta
  
  trueSurvR = Calc_trueSurvR(subject)
  
  #
  
  truedensity = matrix(0, nrow = CP_nrow + 1, 2)
  truedensity[,1] = time_grid
  
  for (i in (1:(CP_nrow+1))){
    truedensity[i,2] = trueSurvR[i,2]* sum(subject * TrueBeta)*time_grid[i]
  }
  
  truedensity = as.data.frame(truedensity)
  names(truedensity) = c("time","density")
  
  return(truedensity) 
}

# ====== Another method to calculate the true density

Calc_truedensity2 <- function(subject){
  
  truedensity = matrix(0, nrow = CP_nrow + 1, 2)
  truedensity[,1] = time_grid
  
  trueSurvR = Calc_trueSurvR(subject)
  
  for (i in (1:(CP_nrow))){
    truedensity[i,2] = -(trueSurvR[i+1,2]- trueSurvR[i,2])/(time_grid[i+1]-time_grid[i])
  }
  truedensity[CP_nrow+1,2]= -(0-trueSurvR[CP_nrow + 1,2])/(End_Time- time_grid[CP_nrow+1])
  truedensity = as.data.frame(truedensity)
  names(truedensity) = c("time","density")
  
  return(truedensity)
  
}
