# Supplementary material for: Model Validation for Survival Analysis by Smoothed Predictive Likelihood
Source: Stat Med. 2025 Jul 18;44(15-17):e70193. doi: 10.1002/sim.70193 (PMC12274099; doi:10.1002/sim.70193)
Supplement: Supplementary file 1 — Data S1. Supporting Information. [file SIM-44-0-s001.zip › Table 1/FrailtyComp_replication.R]

# This program is an application of the smoothing method in calculating the likelihood
# The program does the model selection between cox-model and frailty model
# The program studies how the frailty variance influences the model selection.
# It is a cox model when the frailty variance is $0$ and frailty model when the frailty variance is larger than $0$. 

# 10- fold crossvalidation
# 500 sample sizes
# 100 Replications


rm(list = ls())
set.seed(100)

library(survival)
library(frailtyEM)
library("Rcpp")

source("FrailtyModel.R")
source("CV_support.R")
sourceCpp("Smoothing_g.cpp")
sourceCpp("Verweij.cpp") # No use, because of the integrity of  CV_support.R 


# Most Important Setting


n <- 500   # Sample size
n_fold = 10
replication = 100

fold = ceiling(n/n_fold)
# Generate from frailty proportional hazards model, with covariate X~N(0,1), beta=0.75
# additional frailty with variance fvar (varying)
a <- 1
b <- 2
beta <- 0.8
 # censoring rate
# Keep most of the above fixed, vary especially the frailty variance 
#fvar <- c(0 ,0.05, 0.1, 0.2, 0.5, 1, 2, 3, 5)# vary across 0, 0.5, 1, 2 for instance
fvar=c(0,0.01,0.1,0.5,1,2,3,5)
crate <- c(0.6, 0.6, 0.6, 0.6, 0.43, 0.15, 0.025, 3e-05)
fvar_length = length(fvar)


threshold = 2
# ipcw option for brier score and integrated brier score
# Number of censorship < threshold, then the algorithm will not use ipcw
rightbound = NA
interval = NA
# ibs time grid parameters


onecovformula_f = as.formula("Surv(times, status) ~ X + cluster(id)")
onecovformula = as.formula("Surv(times, status) ~ X")
#smoothing parameters

bw = 0
nn= 6
method = "uniform"

if("uniform" == method){
  method_id = 1
}

if("triangle" == method){
  method_id = 2
}

if("epan" == method){
  method_id = 3
}

if("quartic" == method){
  method_id = 4
}

# ===================
# Storage

# Final results:
sumcvl_cox_rep = matrix(NA, nrow = replication, ncol = fvar_length)
sumbs_cox_rep = matrix(NA, nrow = replication, ncol = fvar_length)
sumibs_cox_rep = matrix(NA, nrow = replication, ncol = fvar_length)

sumcvl_frailty_rep = matrix(NA, nrow = replication, ncol = fvar_length)
sumbs_frailty_rep = matrix(NA, nrow = replication, ncol = fvar_length)
sumibs_frailty_rep = matrix(NA, nrow = replication, ncol = fvar_length)

# Details
cvl_cox_detail = list()
bs_cox_detail = list()
ibs_cox_detail = list()

cvl_frailty_detail = list()
bs_frailty_detail = list()
ibs_frailty_detail = list()


var_frailtyt_detail = list()
beta_frailtyt_detail = list()
data_detail= vector(mode = "list", 8)

crate_rep = list()


#  Simulation Starts


for(r in 1:replication){
  
  print(r)
  
  crate_var = rep(0, fvar_length)
  
  cvl_cox = matrix(nrow = fvar_length, ncol = n_fold)
  bs_cox = matrix(nrow = fvar_length, ncol = n_fold)
  ibs_cox = matrix(nrow = fvar_length, ncol = n_fold)
  
  cvl_frailty= matrix(0, nrow = fvar_length, ncol = n_fold)
  bs_frailty= matrix(0, nrow = fvar_length, ncol = n_fold)
  ibs_frailty= matrix(0, nrow = fvar_length, ncol = n_fold)
  
  var_frailtyt = matrix(nrow = fvar_length, ncol = n_fold)
  beta_frailtyt = matrix(nrow = fvar_length, ncol = n_fold)
  
  skip_to_next = FALSE
  
  X <- rnorm(n)

  for( fvar_loop in 1:8){
    
    # ===================
    Z <- rgammafrailty(n, fvar=fvar[fvar_loop])
    tt <- rweib(n, Z*a*exp(beta*X), b)
    cc <- rexp(n, rate=crate[fvar_loop])
    dfr <- data.frame(times=pmin(tt, cc), status=as.numeric(tt<=cc), X=X)
    #dfr <- dfr[order(dfr$time),]
    dfr <- cbind(id = 1:n, dfr)
    data_detail[[fvar_loop]][[r]] = dfr
    
    
    mtime = median(dfr$times)
    print(fvar[fvar_loop])

    crate_var[fvar_loop] = length(which(dfr$status == 0))/n
    print(crate_var[fvar_loop])
      
    #pb <- txtProgressBar(min = 0, 2*n_fold, style = 3)    

    # ====================
    #Cox model
    
    cvl_cox[fvar_loop, ] = CV_smoothing(onecovformula, dfr,bw,nn, method, n_fold = n_fold)
    sumcvl_cox_rep[r, fvar_loop] = sum(cvl_cox[fvar_loop, ] )
    
    bs_cox[fvar_loop, ] = CV_bs(onecovformula, dfr, n_fold = n_fold)
    sumbs_cox_rep[r, fvar_loop] = sum(bs_cox[fvar_loop, ])
    
    ibs_cox[fvar_loop, ] = CV_ibs(onecovformula, dfr, n_fold = n_fold)
    sumibs_cox_rep[r, fvar_loop] = sum(ibs_cox[fvar_loop, ])

    
   
    # ========================
    #Frailty model
    
    for(loop_test in 1:(n_fold)){

    
      ipcw = TRUE
      #print(loop_test)
      
      if(loop_test == n_fold){
        test_index = ((loop_test-1)*fold +1):n
        
      }else{
        test_index = ((loop_test-1)*fold +1):(loop_test*fold)
        #print(test_index)
        
      }
      #data.temp= dfr[-test_index, ]
      Data_train= dfr[-test_index, ]
      range_tt = range(Data_train$times)
      
      #  one covariate model  
      
      tryCatch({model.temp= emfrail(onecovformula_f , data = Data_train)}, 
               error = function(e) { 
                 cat("ERROR :",conditionMessage(e), "\n")
                 skip_to_next <<- TRUE})
      
      if(skip_to_next){break}
      
      # Brier score ipcw preparation
      
      length_c = nrow(Data_train[Data_train$status == 0, ])
      
      if((length_c == 0)|(length_c<= threshold)){
        ipcw = FALSE
        
      }else if(ipcw){
        hatcdist <- prodlim(Surv(times, status) ~ 1, data = Data_train, reverse = TRUE)
      }
      
      length_pb = length(test_index)
      pb = rep(0, length_pb)
      csurv = rep(0, length_pb) 
      # storage
      
      var_frailtyt[fvar_loop, loop_test] = 1/ exp(model.temp$logtheta)
      beta_frailtyt[fvar_loop,loop_test] = model.temp$coefficients
    
      
      for (k in test_index){
        
        #######################################################
        result.temp = predict(model.temp, dfr[k,])
        #######################################################
        size_frail = length(result.temp$cumhaz_m)
        
        jumps_frail = rep(0,size_frail)
        for(j in 2:(size_frail)){
          # I have introduced a change here: consider conditional hazard instead of marginal hazard#
          jumps_frail[j] = result.temp$cumhaz_m[j]- result.temp$cumhaz_m[j-1]
        }
        jumps_F_frail = cbind(result.temp$time, jumps_frail)
        jumps_F_frail[1,1] = 0
        
        #We need the conditional baasline hazard, that is why I divide by exp(lp)
        jumps_F_frail[,2]<- jumps_F_frail[,2]*exp(-result.temp[1,2])
        #The resulting jumps are the conditional h0
        
        tt = dfr$times[k]
        cck = dfr$status[k]
        Covariate =dfr$X[k]


        if(tt< jumps_F_frail[1,1]){
          newS_frail = 0
        }else{
          index_tt = max(which((jumps_F_frail[,1] <= tt)))
          #newH_frail = result.temp$survival_m[index_tt] #also according to expression (2) we need log here
          #newH_frail = sum(jumps_F_frail[1:index_tt,2])*exp(sum(model.temp$coefficients*Covariate))
          newS_frail = log(result.temp$survival_m[index_tt])
          
        } 
        
        # =====================
        # Smoothing
        
        
        if(cck == 1){
          newh_frail = Smooth_g(jumps_F_frail, bw, nn, tt, method_id) *exp(sum(model.temp$coefficients*Covariate))  
          cvl_frailty[fvar_loop, loop_test]= cvl_frailty[fvar_loop, loop_test] + log(newh_frail) + newS_frail
        }else{
          cvl_frailty[fvar_loop, loop_test]= cvl_frailty[fvar_loop, loop_test] + newS_frail
          
        }
        
        # =====================
        # Brier Score
      
        
        if( tt <= range_tt[1]){
          pb[k] = 1
        }else{
          index_tt = max(which((jumps_F_frail[,1] <= tt)))
          pb[k] = result.temp$survival_m[index_tt]
          
        }
        
        
        if(ipcw){
          csurv[k] <- predict(hatcdist, times = tt, type = "surv")
          if(is.na(csurv[k]))
          {csurv[k]<- 1}else if(csurv[k] == 0)
          {csurv[k]<- Inf}
          
          
          csurv_btime <- predict(hatcdist, times = mtime, type = "surv")
          
          if(is.na(csurv_btime)) 
          {csurv_btime<- 1}else if(csurv_btime == 0) 
          {csurv_btime<- Inf}
          
          if((tt<= mtime )&&( dfr$status[k]==1)){
            
            bs_frailty[fvar_loop,loop_test] = bs_frailty[fvar_loop,loop_test] + (0 - pb[k])^2/csurv[k]
          }else if (tt> mtime){
            bs_frailty[fvar_loop,loop_test] = bs_frailty[fvar_loop,loop_test] + (1 - pb[k])^2/csurv_btime
          }
          
        }else{
          
          csurv[k] <- 1
          
          csurv_btime <- 1
          
          if((tt<= mtime )&&( dfr$status[k]==1)){
            
            bs_frailty[fvar_loop,loop_test] = bs_frailty[fvar_loop,loop_test] + (0 - pb[k])^2/csurv[k]
          }else if (tt > mtime){
            bs_frailty[fvar_loop,loop_test] = bs_frailty[fvar_loop,loop_test]+ (1 - pb[k])^2/csurv_btime
          }
          
        }
        
 
        
        
        
      }
      
      bs_frailty[fvar_loop,loop_test] =  bs_frailty[fvar_loop,loop_test] / length(test_index)
      
      # ======================
      # integrated brier score 
      
      # generating time grid 
      if(is.na(rightbound)){
        rightbound = range_tt[2]
      }
      if(is.na(interval)){
        interval = rightbound /100
        tpoints = seq(from = 0, by = interval, length = 106)
        integralrange = 105*interval
      }else{
        tpoints = seq(from = 0, by = interval, length = ceiling(rightbound/interval)+1)
        integralrange = (ceiling(rightbound/interval)+1)*interval
      }
      
      # calculate integrate time grids
      ibs.temp = rep(0,length(tpoints))
      indicator = 0
      for (btime in tpoints){
        indicator = indicator +1
        
        if(ipcw){
          csurv_btime <- predict(hatcdist, times = btime, type = "surv")
          if(is.na(csurv_btime)) 
          {csurv_btime<- 1}else if(csurv_btime == 0) 
          {csurv_btime<- Inf}
          for(k in test_index){
            
            if((dfr$times[k]<= btime )&&( dfr$status[k]==1)){
              ibs.temp[indicator] = ibs.temp[indicator] + (0 - pb[k])^2/csurv[k]
            }else if (dfr$times[k] > btime){
              ibs.temp[indicator] = ibs.temp[indicator] + (1 - pb[k])^2/csurv_btime
            }
            
          }
          
        }else{
          for(k in test_index){
            
            if((dfr$times[k]<= btime )&&( dfr$status[k]==1)){
              ibs.temp[indicator] = ibs.temp[indicator] + (0 - pb[k])^2
            }else if (dfr$times[k] > btime){
              ibs.temp[indicator] = ibs.temp[indicator] + (1 - pb[k])^2
            }
            
          }
        }
        
        
      }
      
      if(length(tpoints)>2){
        ibs_frailty[fvar_loop,loop_test] = sum(ibs.temp[2:(length(tpoints)-1)]) + 1/2*(ibs.temp[1] + ibs.temp[length(tpoints)])
      }else{
        ibs_frailty[fvar_loop,loop_test] = 1/2*(ibs.temp[1] + ibs.temp[length(tpoints)])
      }
      ibs_frailty[fvar_loop,loop_test] = ibs_frailty[fvar_loop,loop_test]*interval/integralrange
      
    }
    

    
    # ========================
    if(skip_to_next){break}
    
    sumcvl_frailty_rep[r, fvar_loop] = sum(cvl_frailty[fvar_loop, ])
    sumbs_frailty_rep[r, fvar_loop] = sum(bs_frailty[fvar_loop, ])
    sumibs_frailty_rep[r, fvar_loop] = sum(ibs_frailty[fvar_loop, ])
  }
  
  
  if(skip_to_next){
    r= r-1
    next
  }

  cvl_cox_detail[[r]] = cvl_cox
  bs_cox_detail[[r]] = bs_cox
  ibs_cox_detail[[r]] = ibs_cox
  
  cvl_frailty_detail[[r]] = cvl_frailty
  bs_frailty_detail[[r]] = bs_frailty
  ibs_frailty_detail[[r]] = ibs_cox
  
  var_frailtyt_detail[[r]] = var_frailtyt
  beta_frailtyt_detail[[r]] = beta_frailtyt
  crate_rep[[r]] = crate_var


  
}

save.image("CompVarV_replication1.RData")
