# Supplementary material for: Model Validation for Survival Analysis by Smoothed Predictive Likelihood
Source: Stat Med. 2025 Jul 18;44(15-17):e70193. doi: 10.1002/sim.70193 (PMC12274099; doi:10.1002/sim.70193)
Supplement: Supplementary file 1 — Data S1. Supporting Information. [file SIM-44-0-s001.zip › Table 1/FrailtyModel.R]

# Generate T from Weibull distribution with hazard a*b*t^(b-1), survival exp(-a*t^b)
rweib <- function(n, a, b)
{
  return((-log(runif(n))/a)^(1/b))
}


# Generate frailty Z from gamma distribution with mean 1 and variance fvar
# if fvar=0 simply return n 1's
rgammafrailty <- function(n, fvar)
{
  if (fvar==0) return(rep(1, n)) else
    if (fvar>0) return(rgamma(n, shape=1/fvar^2, rate=1/fvar^2))
  # rgamma(n, shape = 1 / theta, rate = 1 / theta)
}
